# Supplementary material for: LIN28B affects gene expression at the hypothalamic-pituitary axis and serum testosterone levels
Source: Sci Rep. 2019 Dec 2;9:18060. doi: 10.1038/s41598-019-54475-6 (PMC6889388; doi:10.1038/s41598-019-54475-6)
Supplement: Supplementary file 2 — Supplementary Dataset 2 [file 41598_2019_54475_MOESM2_ESM.xlsx]

## Sheet: 1d_RNA_seq_results
GeneID	CHR	START	END	SIZE	STRAND	Gene.name	Gene.description	logFC	logCPM	F	PValue	FDR
ENSDARG00000033367	19	33329251	33341366	12115	-	rrm2b	ribonucleotide reductase M2 b [Source:ZFIN;Acc:ZDB-GENE-030616-614]	1.372	3.803	38.305	1e-05	0.057
ENSDARG00000099514	7	5784679	5785349	670	+	zgc:112234	zgc:112234 [Source:NCBI gene;Acc:554097]	-1.234	4.376	35.59	1e-05	0.057
ENSDARG00000040298	16	23999037	24001231	2194	+	apoa4b.1	apolipoprotein A-IV b, tandem duplicate 1 [Source:ZFIN;Acc:ZDB-GENE-030131-1263]	1.234	7.973	29.631	0.00016	0.378
ENSDARG00000079727	2	27739163	27745471	6308	+	sepp1b	selenoprotein P, plasma, 1b [Source:ZFIN;Acc:ZDB-GENE-030311-2]	0.99	5.209	21.885	0.00021	0.378
ENSDARG00000006427	1	25157401	25160746	3345	+	fabp2	fatty acid binding protein 2, intestinal [Source:ZFIN;Acc:ZDB-GENE-991019-5]	0.706	8.35	20.264	0.00028	0.378
ENSDARG00000105384	7	5856059	5857076	1017	+	si:dkey-23a13.22	si:dkey-23a13.22 [Source:ZFIN;Acc:ZDB-GENE-160113-78]	-1.223	4.396	20.973	0.0003	0.378
ENSDARG00000041569	18	17419403	17426543	7140	-	ces2	carboxylesterase 2 (intestine, liver) [Source:ZFIN;Acc:ZDB-GENE-061013-99]	0.776	5.7	19.734	0.00032	0.378
ENSDARG00000062055	1	18170122	18240734	70612	+	rnf38	ring finger protein 38 [Source:ZFIN;Acc:ZDB-GENE-030131-8693]	0.751	6.079	19.652	0.00032	0.378
ENSDARG00000013430	21	94460	99822	5362	-	bhmt	betaine-homocysteine methyltransferase [Source:ZFIN;Acc:ZDB-GENE-030131-947]	0.927	7.124	20.811	0.00038	0.385
ENSDARG00000092746	8	17751594	17755430	3836	-	si:ch211-150o23.2	si:ch211-150o23.2 [Source:ZFIN;Acc:ZDB-GENE-060503-386]	0.868	5.031	18.694	0.00041	0.385
ENSDARG00000105818	4	72448167	72468365	20198	-	CABZ01071909.3		1.216	2.725	17.813	0.00052	0.406
ENSDARG00000020741	1	9379389	9387428	8039	-	fga	fibrinogen alpha chain [Source:ZFIN;Acc:ZDB-GENE-031010-21]	0.857	6.216	18.31	0.00056	0.406
ENSDARG00000076838	2	42379322	42385143	5821	-	apom	apolipoprotein M [Source:ZFIN;Acc:ZDB-GENE-010605-5]	0.75	6.634	16.958	0.00069	0.406
ENSDARG00000075565	8	39535136	39541941	6805	+	lzts1	leucine zipper, putative tumor suppressor 1 [Source:ZFIN;Acc:ZDB-GENE-081104-431]	-1.252	3.018	16.513	0.00074	0.406
ENSDARG00000080129	21	22334393	22334500	107	-	U6	U6 spliceosomal RNA [Source:RFAM;Acc:RF00026]	-1.127	3.393	16.153	0.00081	0.406
ENSDARG00000051939	7	60151877	60525938	374061	-	pcxb	pyruvate carboxylase b [Source:ZFIN;Acc:ZDB-GENE-000831-1]	0.761	5.947	16.058	0.00088	0.406
ENSDARG00000062081	1	17952410	18079304	126894	-	tbc1d1	TBC1 (tre-2/USP6, BUB2, cdc16) domain family, member 1 [Source:ZFIN;Acc:ZDB-GENE-060710-1]	1.013	4.051	15.94	0.00089	0.406
ENSDARG00000024277	24	42180467	42187198	6731	-	pigm	phosphatidylinositol glycan anchor biosynthesis, class M [Source:ZFIN;Acc:ZDB-GENE-040426-1393]	0.972	4.134	15.76	0.00091	0.406
ENSDARG00000008370	3	36042782	36081233	38451	-	csnk1da	casein kinase 1, delta a [Source:ZFIN;Acc:ZDB-GENE-030131-825]	0.802	6.246	16.176	0.00097	0.406
ENSDARG00000056640	13	13799270	13813296	14026	+	rpia	ribose 5-phosphate isomerase A (ribose 5-phosphate epimerase) [Source:ZFIN;Acc:ZDB-GENE-041114-24]	0.661	6.61	15.341	0.00102	0.406
ENSDARG00000101816	1	58545606	58581062	35456	-	col5a3b	collagen, type V, alpha 3b [Source:ZFIN;Acc:ZDB-GENE-110728-4]	-1.033	3.245	15.231	0.00105	0.406
ENSDARG00000019541	2	3701937	3741821	39884	+	gpt2l	glutamic pyruvate transaminase (alanine aminotransferase) 2, like [Source:ZFIN;Acc:ZDB-GENE-050302-11]	0.652	5.388	14.958	0.00114	0.406
ENSDARG00000070019	15	1861599	1880476	18877	-	taf15	TAF15 RNA polymerase II, TATA box binding protein (TBP)-associated factor [Source:ZFIN;Acc:ZDB-GENE-061215-102]	0.547	8.772	14.567	0.00127	0.406
ENSDARG00000008403	3	15656116	15661237	5121	+	phospho1	phosphatase, orphan 1 [Source:ZFIN;Acc:ZDB-GENE-040801-198]	0.684	5.08	14.471	0.00131	0.406
ENSDARG00000038106	15	9318548	9339495	20947	+	slc37a4a	solute carrier family 37 (glucose-6-phosphate transporter), member 4a [Source:ZFIN;Acc:ZDB-GENE-040426-2230]	1.061	3.059	14.333	0.00136	0.406
ENSDARG00000018923	14	25806084	25879911	73827	-	fat2	FAT atypical cadherin 2 [Source:ZFIN;Acc:ZDB-GENE-111031-1]	1.048	3.501	14.244	0.0014	0.406
ENSDARG00000015674	13	24531787	24534218	2431	+	msx3	muscle segment homeobox 3 [Source:ZFIN;Acc:ZDB-GENE-980526-306]	1.281	2.647	14.181	0.00143	0.406
ENSDARG00000103163	13	49253569	49294780	41211	-	tomm20a	translocase of outer mitochondrial membrane 20 [Source:ZFIN;Acc:ZDB-GENE-040426-1976]	0.614	5.982	14.032	0.00149	0.406
ENSDARG00000019746	12	3019706	3042662	22956	-	rfng	RFNG O-fucosylpeptide 3-beta-N-acetylglucosaminyltransferase [Source:ZFIN;Acc:ZDB-GENE-030131-5418]	1.07	2.703	13.887	0.00156	0.406
ENSDARG00000102333	17	49371743	49381337	9594	-	fcf1	FCF1 rRNA-processing protein [Source:ZFIN;Acc:ZDB-GENE-050417-67]	-0.609	5.38	13.825	0.00158	0.406
ENSDARG00000062590	19	22823495	23037591	214096	-	pleca	plectin a [Source:ZFIN;Acc:ZDB-GENE-030131-8984]	-0.511	8.164	13.816	0.00159	0.406
ENSDARG00000100977	18	5088688	5102711	14023	-	golim4a	golgi integral membrane protein 4a [Source:ZFIN;Acc:ZDB-GENE-041026-2]	-0.839	3.815	13.815	0.00159	0.406
ENSDARG00000022718	20	24047903	24056914	9011	+	casp8ap2	caspase 8 associated protein 2 [Source:ZFIN;Acc:ZDB-GENE-030826-8]	-0.792	4.531	13.802	0.0016	0.406
ENSDARG00000059125	2	2482328	2509720	27392	-	prkacbb	protein kinase, cAMP-dependent, catalytic, beta b [Source:ZFIN;Acc:ZDB-GENE-050904-4]	0.777	6.174	14.405	0.00167	0.406
ENSDARG00000058690	19	7718015	7761155	43140	+	cgnb	cingulin b [Source:ZFIN;Acc:ZDB-GENE-050208-72]	-1.049	2.827	13.57	0.00171	0.406
ENSDARG00000098761	22	24219648	24221856	2208	-	rgs2	regulator of G protein signaling 2 [Source:ZFIN;Acc:ZDB-GENE-040718-410]	1.052	3.756	13.718	0.00173	0.406
ENSDARG00000036239	18	35724	146984	111260	-	gatm	glycine amidinotransferase (L-arginine:glycine amidinotransferase) [Source:ZFIN;Acc:ZDB-GENE-021015-1]	0.51	10.643	13.371	0.00182	0.406
ENSDARG00000013968	13	4876337	4900378	24041	+	psap	prosaposin [Source:ZFIN;Acc:ZDB-GENE-020108-1]	0.571	8.899	13.331	0.00184	0.406
ENSDARG00000024895	23	34060850	34078773	17923	+	fam50a	family with sequence similarity 50, member A [Source:ZFIN;Acc:ZDB-GENE-050417-110]	-0.542	6.09	13.292	0.00186	0.406
ENSDARG00000015866	16	24063945	24065322	1377	+	apoa2	apolipoprotein A-II [Source:ZFIN;Acc:ZDB-GENE-030131-1046]	0.541	9.662	13.168	0.00193	0.406
ENSDARG00000055678	20	26509746	26568217	58471	-	akap12b	A kinase (PRKA) anchor protein 12b [Source:ZFIN;Acc:ZDB-GENE-030131-9753]	-0.535	8.593	13.157	0.00194	0.406
ENSDARG00000016363	7	26158747	26165287	6540	-	her8a	hairy-related 8a [Source:ZFIN;Acc:ZDB-GENE-030131-2376]	0.655	5.329	13.154	0.00194	0.406
ENSDARG00000070038	15	5815606	5827155	11549	-	rbp2a	retinol binding protein 2a, cellular [Source:ZFIN;Acc:ZDB-GENE-020320-2]	1.046	4.399	13.917	0.00195	0.406
ENSDARG00000102081	12	459759	522085	62326	+	mprip	myosin phosphatase Rho interacting protein [Source:ZFIN;Acc:ZDB-GENE-030131-4471]	0.677	4.474	13.128	0.00196	0.406
ENSDARG00000016177	6	40925035	40950135	25100	+	eif4enif1	eukaryotic translation initiation factor 4E nuclear import factor 1 [Source:ZFIN;Acc:ZDB-GENE-050320-113]	0.68	5.594	13.12	0.00196	0.406
ENSDARG00000037281	1	24978969	24988554	9585	-	fgg	fibrinogen gamma chain [Source:ZFIN;Acc:ZDB-GENE-040426-1998]	0.684	6.075	13.135	0.00205	0.407
ENSDARG00000040926	18	23882117	24036481	154364	-	nr2f2	nuclear receptor subfamily 2, group F, member 2 [Source:ZFIN;Acc:ZDB-GENE-990415-252]	0.571	7.946	12.819	0.00215	0.407
ENSDARG00000009018	16	29322631	29343041	20410	-	rhbg	Rh family, B glycoprotein (gene/pseudogene) [Source:ZFIN;Acc:ZDB-GENE-030131-9542]	0.678	5.304	12.796	0.00217	0.407
ENSDARG00000017809	19	5052460	5069510	17050	+	stard3	StAR-related lipid transfer (START) domain containing 3 [Source:ZFIN;Acc:ZDB-GENE-001120-2]	0.817	4.492	12.736	0.00221	0.407
ENSDARG00000036161	14	38509117	38510619	1502	+	hnrnpa0l	heterogeneous nuclear ribonucleoprotein A0, like [Source:ZFIN;Acc:ZDB-GENE-030131-618]	0.493	9.475	12.653	0.00227	0.407
ENSDARG00000070108	16	41065130	41080602	15472	+	dek	DEK proto-oncogene [Source:ZFIN;Acc:ZDB-GENE-060512-191]	-0.555	6.209	12.593	0.00231	0.407
ENSDARG00000068760	5	5953176	6005362	52186	-	tnks1bp1	tankyrase 1 binding protein 1 [Source:ZFIN;Acc:ZDB-GENE-050208-317]	-0.535	6.216	12.49	0.00238	0.407
ENSDARG00000060954	11	18028582	18071715	43133	-	tmcc1b	transmembrane and coiled-coil domain family 1b [Source:ZFIN;Acc:ZDB-GENE-061013-154]	1.095	2.677	12.427	0.00243	0.407
ENSDARG00000020252	7	65888545	65910138	21593	-	btbd10b	BTB (POZ) domain containing 10b [Source:ZFIN;Acc:ZDB-GENE-080104-5]	0.652	6.31	12.41	0.00256	0.407
ENSDARG00000045373	24	14414908	14433140	18232	-	pabpn1	poly(A) binding protein, nuclear 1 [Source:ZFIN;Acc:ZDB-GENE-040426-2401]	0.553	9.504	12.404	0.00257	0.407
ENSDARG00000099080	10	44421701	44441878	20177	-	sbno1	strawberry notch homolog 1 (Drosophila) [Source:ZFIN;Acc:ZDB-GENE-080522-2]	-0.721	4.817	12.211	0.0026	0.407
ENSDARG00000068213	8	44302563	44305545	2982	-	fzd10	frizzled class receptor 10 [Source:ZFIN;Acc:ZDB-GENE-990415-220]	0.719	4.29	12.207	0.00261	0.407
ENSDARG00000100452	15	6655080	6669150	14070	+	nop53	NOP53 ribosome biogenesis factor [Source:ZFIN;Acc:ZDB-GENE-051120-21]	-0.518	7.664	12.2	0.00261	0.407
ENSDARG00000043004	20	25740379	25746060	5681	-	si:dkeyp-117h8.4	si:dkeyp-117h8.4 [Source:ZFIN;Acc:ZDB-GENE-030804-4]	1.041	2.921	12.113	0.00269	0.407
ENSDARG00000008188	7	22538747	22549659	10912	+	sf1	splicing factor 1 [Source:ZFIN;Acc:ZDB-GENE-030131-2492]	0.561	6.936	12.038	0.00275	0.407
ENSDARG00000055523	21	28441967	28457627	15660	+	slc22a6l	solute carrier family 22 (organic anion transporter), member 6, like [Source:ZFIN;Acc:ZDB-GENE-040426-2249]	0.832	3.691	12.008	0.00278	0.407
ENSDARG00000027016	13	7243360	7417020	173660	+	gbf1	golgi brefeldin A resistant guanine nucleotide exchange factor 1 [Source:ZFIN;Acc:ZDB-GENE-081107-54]	0.629	4.944	11.975	0.00281	0.407
ENSDARG00000008333	2	129175	133115	3940	-	znfl2a	zinc finger-like gene 2a [Source:ZFIN;Acc:ZDB-GENE-030828-7]	-0.676	4.779	11.911	0.00287	0.407
ENSDARG00000031886	24	37937736	38013596	75860	+	ift140	intraflagellar transport 140 homolog (Chlamydomonas) [Source:ZFIN;Acc:ZDB-GENE-040724-165]	1.019	2.784	11.895	0.00288	0.407
ENSDARG00000108500	15	9664615	9673385	8770	+	AL929077.2		-0.578	5.381	11.743	0.00302	0.407
ENSDARG00000096140	4	33467751	33629015	161264	-	si:dkeyp-4f2.3	si:dkeyp-4f2.3 [Source:ZFIN;Acc:ZDB-GENE-110914-117]	0.894	3.214	11.686	0.00308	0.407
ENSDARG00000051853	7	55120259	55332064	211805	-	galns	galactosamine (N-acetyl)-6-sulfatase [Source:ZFIN;Acc:ZDB-GENE-070112-1152]	0.907	3.378	11.684	0.00308	0.407
ENSDARG00000021916	17	21412856	21422488	9632	-	vax1	ventral anterior homeobox 1 [Source:ZFIN;Acc:ZDB-GENE-030904-9]	0.665	5.411	11.567	0.0032	0.407
ENSDARG00000091563	20	5335900	5355470	19570	-	snw1	SNW domain containing 1 [Source:ZFIN;Acc:ZDB-GENE-030131-571]	-0.591	6.04	11.455	0.00332	0.407
ENSDARG00000090689	3	54868018	54878061	10043	+	hbbe1.2	hemoglobin beta embryonic-1.2 [Source:ZFIN;Acc:ZDB-GENE-090501-3]	1.09	3.353	11.625	0.00335	0.407
ENSDARG00000104697	4	55990876	56002805	11929	+	si:dkey-57k17.1	si:dkey-57k17.1 [Source:ZFIN;Acc:ZDB-GENE-110913-105]	0.871	4.417	11.607	0.00337	0.407
ENSDARG00000070512	1	9778580	9789519	10939	-	tnrc5	trinucleotide repeat containing 5 [Source:ZFIN;Acc:ZDB-GENE-050411-12]	-0.801	3.795	11.392	0.00339	0.407
ENSDARG00000076466	14	16076848	16117748	40900	-	maml1	mastermind-like transcriptional coactivator 1 [Source:ZFIN;Acc:ZDB-GENE-100820-2]	1.161	2.699	11.38	0.0034	0.407
ENSDARG00000099755	11	44869329	44895960	26631	-	pfklb	phosphofructokinase, liver b [Source:ZFIN;Acc:ZDB-GENE-050417-62]	0.552	6.474	11.373	0.00341	0.407
ENSDARG00000015292	5	30386358	30394955	8597	+	ube2g1a	ubiquitin-conjugating enzyme E2G 1a (UBC7 homolog, yeast) [Source:ZFIN;Acc:ZDB-GENE-030131-6065]	0.75	6.249	12.309	0.00341	0.407
ENSDARG00000016866	5	31122967	31173575	50608	-	fam102ab	family with sequence similarity 102, member Ab [Source:ZFIN;Acc:ZDB-GENE-060929-412]	1.103	3.185	11.504	0.00341	0.407
ENSDARG00000022424	4	14933781	14955274	21493	-	slc26a5	solute carrier family 26 (anion exchanger), member 5 [Source:ZFIN;Acc:ZDB-GENE-030131-1566]	0.624	4.917	11.194	0.00362	0.407
ENSDARG00000035324	5	36299537	36311750	12213	+	hnrpl	heterogeneous nuclear ribonucleoprotein L [Source:ZFIN;Acc:ZDB-GENE-040426-710]	-0.683	7.34	11.749	0.00374	0.407
ENSDARG00000052074	7	51541250	51550000	8750	+	si:ch211-122f10.4	si:ch211-122f10.4 [Source:ZFIN;Acc:ZDB-GENE-140106-45]	0.789	3.671	11.048	0.0038	0.407
ENSDARG00000077304	10	160346	167782	7436	-	erg	v-ets avian erythroblastosis virus E26 oncogene homolog [Source:ZFIN;Acc:ZDB-GENE-041212-40]	-1.126	2.548	10.97	0.0039	0.407
ENSDARG00000107612	9	2576794	2579714	2920	+	CABZ01078781.1		-0.697	4.137	10.928	0.00395	0.407
ENSDARG00000011360	3	15326735	15337311	10576	-	nfatc2ip	nuclear factor of activated T-cells, cytoplasmic, calcineurin-dependent 2 interacting protein [Source:ZFIN;Acc:ZDB-GENE-030131-9520]	1.017	4.974	12.85	0.00399	0.407
ENSDARG00000034982	5	66575196	66594667	19471	-	zcchc8	zinc finger, CCHC domain containing 8 [Source:ZFIN;Acc:ZDB-GENE-060526-6]	0.539	5.319	10.893	0.004	0.407
ENSDARG00000043561	20	16822349	16841374	19025	+	psmc1b	proteasome 26S subunit, ATPase 1b [Source:ZFIN;Acc:ZDB-GENE-040625-69]	-0.54	6.952	10.886	0.00401	0.407
ENSDARG00000001014	3	5217667	5318841	101174	-	myh9b	myosin, heavy chain 9b, non-muscle [Source:ZFIN;Acc:ZDB-GENE-030131-998]	-0.528	6.536	10.868	0.00403	0.407
ENSDARG00000103900	6	22464551	22552420	87869	-	sept9b	septin 9b [Source:ZFIN;Acc:ZDB-GENE-050327-17]	-0.659	4.441	10.867	0.00403	0.407
ENSDARG00000097351	11	41515652	41529899	14247	-	flnbl	filamin B, like [Source:ZFIN;Acc:ZDB-GENE-031112-6]	0.572	4.845	10.833	0.00408	0.407
ENSDARG00000003641	9	30301676	30318014	16338	+	tfg	trk-fused gene [Source:ZFIN;Acc:ZDB-GENE-030131-8410]	0.619	5.836	10.874	0.00408	0.407
ENSDARG00000037397	14	21683200	21802873	119673	-	ssrp1a	structure specific recognition protein 1a [Source:ZFIN;Acc:ZDB-GENE-031118-9]	-0.512	8.223	10.8	0.00412	0.407
ENSDARG00000013295	19	9766239	9793733	27494	-	slc2a3a	solute carrier family 2 (facilitated glucose transporter), member 3a [Source:ZFIN;Acc:ZDB-GENE-040718-390]	0.594	6.062	10.77	0.00417	0.407
ENSDARG00000012506	11	24521350	24545502	24152	+	rnpep	arginyl aminopeptidase (aminopeptidase B) [Source:ZFIN;Acc:ZDB-GENE-040718-241]	0.725	3.963	10.764	0.00417	0.407
ENSDARG00000002271	10	15644962	15655183	10221	+	zfand5b	zinc finger, AN1-type domain 5b [Source:ZFIN;Acc:ZDB-GENE-040426-875]	0.615	6.124	10.855	0.00419	0.407
ENSDARG00000057013	2	44195989	44330615	134626	-	cadm3	cell adhesion molecule 3 [Source:ZFIN;Acc:ZDB-GENE-060512-196]	-0.656	5.092	10.752	0.00419	0.407
ENSDARG00000079639	5	71232140	71274138	41998	-	PRRC2B	proline rich coiled-coil 2B [Source:HGNC Symbol;Acc:HGNC:28121]	0.903	4.651	11.436	0.00431	0.407
ENSDARG00000004049	20	3298761	3302235	3474	-	marcksa	myristoylated alanine-rich protein kinase C substrate a [Source:ZFIN;Acc:ZDB-GENE-050522-145]	-0.748	4.082	10.64	0.00435	0.407
ENSDARG00000036162	14	38505359	38507852	2493	+	hnrnpa0b	heterogeneous nuclear ribonucleoprotein A0b [Source:ZFIN;Acc:ZDB-GENE-030131-6154]	0.612	9.042	11.257	0.00437	0.407
ENSDARG00000034178	19	11979288	12032092	52804	-	cpsf1	cleavage and polyadenylation specific factor 1 [Source:ZFIN;Acc:ZDB-GENE-040709-2]	-0.764	4.634	10.687	0.00439	0.407
ENSDARG00000091831	6	57439449	57479601	40152	-	ddx27	DEAD (Asp-Glu-Ala-Asp) box polypeptide 27 [Source:ZFIN;Acc:ZDB-GENE-031001-8]	-0.558	6.825	10.607	0.0044	0.407
ENSDARG00000098414	13	9859593	9885119	25526	-	ninl	ninein-like [Source:ZFIN;Acc:ZDB-GENE-130530-768]	-0.829	3.503	10.6	0.00441	0.407
ENSDARG00000026489	1	54282537	54294585	12048	-	khsrp	KH-type splicing regulatory protein [Source:ZFIN;Acc:ZDB-GENE-030131-4357]	0.515	7.773	10.574	0.00445	0.407
ENSDARG00000056649	10	26691145	26705530	14385	+	htatsf1	HIV-1 Tat specific factor 1 [Source:ZFIN;Acc:ZDB-GENE-040426-1578]	-0.499	6.31	10.48	0.00459	0.407
ENSDARG00000023627	13	49436609	49480454	43845	+	ggps1	geranylgeranyl diphosphate synthase 1 [Source:ZFIN;Acc:ZDB-GENE-030131-8742]	0.622	5.183	10.439	0.00466	0.407
ENSDARG00000005574	17	31635676	31642707	7031	-	vsx2	visual system homeobox 2 [Source:ZFIN;Acc:ZDB-GENE-001222-1]	-0.725	4.247	10.381	0.00475	0.407
ENSDARG00000036868	23	31669909	31678776	8867	+	tbpl1	TBP-like 1 [Source:ZFIN;Acc:ZDB-GENE-040520-2]	0.851	3.547	10.369	0.00477	0.407
ENSDARG00000059816	1	54329620	54331231	1611	-	zgc:136864	zgc:136864 [Source:ZFIN;Acc:ZDB-GENE-060331-129]	-0.661	4.726	10.32	0.00485	0.407
ENSDARG00000086591	25	35766560	35773056	6496	+	CR354435.5		-0.902	4.064	10.566	0.0049	0.407
ENSDARG00000028336	18	1077869	1084699	6830	-	dhdhl	dihydrodiol dehydrogenase (dimeric), like [Source:ZFIN;Acc:ZDB-GENE-040426-2180]	0.798	4.242	10.318	0.00493	0.407
ENSDARG00000105409	7	6324607	6325004	397	-	hist1h4l	histone 1, H4, like [Source:ZFIN;Acc:ZDB-GENE-070927-10]	-0.67	6.706	10.825	0.00494	0.407
ENSDARG00000036060	7	28892441	28893668	1227	-	exosc6	exosome component 6 [Source:ZFIN;Acc:ZDB-GENE-050522-362]	0.708	4.643	10.262	0.00495	0.407
ENSDARG00000020840	11	3299120	3313183	14063	-	mcrs1	microspherule protein 1 [Source:ZFIN;Acc:ZDB-GENE-040426-2434]	0.641	6.561	10.602	0.00498	0.407
ENSDARG00000099156	10	36094218	36119656	25438	+	katnal1	katanin p60 subunit A-like 1 [Source:ZFIN;Acc:ZDB-GENE-041114-141]	0.891	3.492	10.166	0.00511	0.407
ENSDARG00000099966	12	22438847	22452078	13231	+	polr2a	polymerase (RNA) II (DNA directed) polypeptide A [Source:ZFIN;Acc:ZDB-GENE-041008-78]	0.906	7.769	12.818	0.00513	0.407
ENSDARG00000074703	3	39816548	39825554	9006	+	ccdc97	coiled-coil domain containing 97 [Source:ZFIN;Acc:ZDB-GENE-131127-366]	0.557	4.966	10.157	0.00513	0.407
ENSDARG00000039547	25	35797406	35797781	375	+	CR354435.1		-0.998	3.767	10.627	0.00516	0.407
ENSDARG00000010630	3	23573155	23575198	2043	+	hoxb6a	homeobox B6a [Source:ZFIN;Acc:ZDB-GENE-990415-106]	-0.954	3.407	10.143	0.00516	0.407
ENSDARG00000075461	3	30737483	30757573	20090	-	suv420h2	suppressor of variegation 4-20 homolog 2 (Drosophila) [Source:ZFIN;Acc:ZDB-GENE-080523-2]	-0.538	5.085	10.137	0.00517	0.407
ENSDARG00000020759	14	40378578	40483227	104649	-	ef1	E74-like factor 1 (ets domain transcription factor) [Source:ZFIN;Acc:ZDB-GENE-980526-335]	0.732	3.838	10.109	0.00522	0.407
ENSDARG00000015567	24	4938792	4941978	3186	-	zic1	zic family member 1 (odd-paired homolog, Drosophila) [Source:ZFIN;Acc:ZDB-GENE-000208-4]	-0.618	4.945	10.092	0.00525	0.407
ENSDARG00000003866	1	28994208	29020444	26236	+	tm9sf2	transmembrane 9 superfamily member 2 [Source:ZFIN;Acc:ZDB-GENE-030131-6302]	0.604	6.104	10.191	0.00526	0.407
ENSDARG00000099745	17	9881299	9903962	22663	-	baz1a	bromodomain adjacent to zinc finger domain, 1A [Source:ZFIN;Acc:ZDB-GENE-030131-6105]	-0.581	6.522	10.182	0.00527	0.407
ENSDARG00000103759	8	41152054	41194562	42508	-	fahd2a	fumarylacetoacetate hydrolase domain containing 2A [Source:ZFIN;Acc:ZDB-GENE-040426-2499]	0.635	5.924	10.217	0.00531	0.407
ENSDARG00000091760	15	44259873	44325324	65451	+	cwf19l2	CWF19-like 2, cell cycle control (S. pombe) [Source:ZFIN;Acc:ZDB-GENE-050913-1]	-0.486	6.54	10.026	0.00537	0.407
ENSDARG00000099148	9	426758	434282	7524	+	bzw1b	basic leucine zipper and W2 domains 1b [Source:ZFIN;Acc:ZDB-GENE-040426-2881]	0.718	5.084	10.21	0.00538	0.407
ENSDARG00000036171	14	38313985	38316149	2164	+	rnasel3	ribonuclease like 3 [Source:ZFIN;Acc:ZDB-GENE-050809-5]	0.87	3.209	9.963	0.00549	0.411
ENSDARG00000016783	11	1495538	1504277	8739	+	srsf6b	serine/arginine-rich splicing factor 6b [Source:ZFIN;Acc:ZDB-GENE-041219-1]	0.537	6.223	9.938	0.00553	0.411
ENSDARG00000077643	9	23329426	23365146	35720	-	lypd6b	LY6/PLAUR domain containing 6B [Source:ZFIN;Acc:ZDB-GENE-050522-38]	1.254	2.563	10.045	0.00562	0.411
ENSDARG00000100259	7	5833512	5834381	869	+	zgc:171759	zgc:171759 [Source:ZFIN;Acc:ZDB-GENE-071004-32]	-1.042	3.315	10.012	0.00572	0.411
ENSDARG00000075570	13	42183627	42224100	40473	+	ide	insulin-degrading enzyme [Source:ZFIN;Acc:ZDB-GENE-070410-85]	0.515	5.628	9.755	0.0059	0.411
ENSDARG00000108810	22	39012278	39020237	7959	+	CABZ01044615.1		-0.831	3.105	9.753	0.0059	0.411
ENSDARG00000053232	2	43719682	43756489	36807	+	itgb1b.1	integrin, beta 1b.1 [Source:ZFIN;Acc:ZDB-GENE-060803-3]	-0.542	5.528	9.694	0.00602	0.411
ENSDARG00000070809	19	22113825	22182138	68313	-	znf516	zinc finger protein 516 [Source:ZFIN;Acc:ZDB-GENE-060503-194]	-0.627	4.86	9.675	0.00607	0.411
ENSDARG00000025338	3	18624770	18642794	18024	-	hagh	hydroxyacylglutathione hydrolase [Source:ZFIN;Acc:ZDB-GENE-030131-8921]	0.968	5.471	11.805	0.00607	0.411
ENSDARG00000036090	19	26115105	26188757	73652	-	pard6gb	par-6 family cell polarity regulator gamma b [Source:ZFIN;Acc:ZDB-GENE-010319-35]	0.93	3.103	9.645	0.00613	0.411
ENSDARG00000078072	20	8113330	8122933	9603	-	si:ch211-232i5.1	si:ch211-232i5.1 [Source:ZFIN;Acc:ZDB-GENE-070705-127]	-0.641	4.342	9.619	0.00619	0.411
ENSDARG00000060115	6	43078979	43094639	15660	-	lrrn1	leucine rich repeat neuronal 1 [Source:ZFIN;Acc:ZDB-GENE-071126-1]	0.633	5.308	9.673	0.0062	0.411
ENSDARG00000009862	10	39362497	39373238	10741	+	dcps	decapping enzyme, scavenger [Source:ZFIN;Acc:ZDB-GENE-040311-1]	-0.569	4.979	9.579	0.00627	0.411
ENSDARG00000098595	7	6309626	6310355	729	-	zgc:195633	zgc:195633 [Source:ZFIN;Acc:ZDB-GENE-081205-1]	-0.808	4.256	9.721	0.00628	0.411
ENSDARG00000075437	16	22866619	22948028	81409	-	shc1	SHC (Src homology 2 domain containing) transforming protein 1 [Source:ZFIN;Acc:ZDB-GENE-030131-2538]	0.901	5.199	11.08	0.00629	0.411
ENSDARG00000104734	3	17503377	17533680	30303	+	kat2a	K(lysine) acetyltransferase 2A [Source:ZFIN;Acc:ZDB-GENE-080403-11]	0.673	4.362	9.545	0.00635	0.411
ENSDARG00000102252	1	52932248	52992306	60058	-	USP34	ubiquitin specific peptidase 34 [Source:HGNC Symbol;Acc:HGNC:20066]	0.76	4.1	9.54	0.00636	0.411
ENSDARG00000059362	24	7607944	7638839	30895	+	cavin1b	caveolae associated protein 1b [Source:ZFIN;Acc:ZDB-GENE-030131-5509]	-0.791	3.811	9.536	0.00637	0.411
ENSDARG00000077166	14	25950442	25968487	18045	+	FO082779.1		-0.728	4.092	9.5	0.00645	0.411
ENSDARG00000035390	5	34601969	34652608	50639	-	tnpo1	transportin 1 [Source:ZFIN;Acc:ZDB-GENE-080819-1]	0.501	6.069	9.492	0.00647	0.411
ENSDARG00000003213	14	47131484	47168491	37007	+	naa15a	N(alpha)-acetyltransferase 15, NatA auxiliary subunit a [Source:ZFIN;Acc:ZDB-GENE-030131-2392]	0.526	6.597	9.471	0.00652	0.411
ENSDARG00000036279	2	35898142	35996721	98579	+	lamc1	laminin, gamma 1 [Source:ZFIN;Acc:ZDB-GENE-021226-3]	-0.629	4.409	9.47	0.00652	0.411
ENSDARG00000060089	13	42354791	42410934	56143	-	btaf1	BTAF1 RNA polymerase II, B-TFIID transcription factor-associated [Source:ZFIN;Acc:ZDB-GENE-021025-1]	0.595	4.503	9.469	0.00652	0.411
ENSDARG00000031560	11	2693813	2757208	63395	+	srpk1b	SRSF protein kinase 1b [Source:ZFIN;Acc:ZDB-GENE-070112-2292]	-0.676	4.841	9.513	0.00654	0.411
ENSDARG00000079905	21	27166890	27236452	69562	-	mark2a	MAP/microtubule affinity-regulating kinase 2a [Source:ZFIN;Acc:ZDB-GENE-030131-4145]	0.732	4.96	9.748	0.00657	0.411
ENSDARG00000058292	18	8409582	8422101	12519	-	sephs1	selenophosphate synthetase 1 [Source:ZFIN;Acc:ZDB-GENE-030131-3670]	0.56	6.159	9.458	0.0066	0.411
ENSDARG00000054201	12	28795784	28818380	22596	+	rnf40	ring finger protein 40 [Source:ZFIN;Acc:ZDB-GENE-030131-6607]	-0.479	5.925	9.416	0.00665	0.411
ENSDARG00000009871	6	54422304	54425887	3583	-	snrpc	small nuclear ribonucleoprotein polypeptide C [Source:ZFIN;Acc:ZDB-GENE-020419-26]	0.463	8.299	9.411	0.00666	0.411
ENSDARG00000105444	7	6332356	6332794	438	-	FP325123.4		-0.603	5.407	9.368	0.00676	0.412
ENSDARG00000104768	9	56397251	56424131	26880	-	akap17a	A kinase (PRKA) anchor protein 17A [Source:ZFIN;Acc:ZDB-GENE-040426-1460]	-0.579	4.923	9.367	0.00676	0.412
ENSDARG00000102831	14	44800141	44844177	44036	-	fam193b	family with sequence similarity 193, member B [Source:ZFIN;Acc:ZDB-GENE-111102-1]	-0.646	5.134	9.375	0.00689	0.416
ENSDARG00000058128	5	21629352	21670237	40885	+	msna	moesin a [Source:ZFIN;Acc:ZDB-GENE-021211-2]	-0.407	8.588	9.257	0.00703	0.417
ENSDARG00000007413	4	1797784	1835034	37250	-	arid2	AT rich interactive domain 2 (ARID, RFX-like) [Source:ZFIN;Acc:ZDB-GENE-030131-6311]	0.577	6.974	9.384	0.00706	0.417
ENSDARG00000011122	8	4311827	4345475	33648	+	pptc7a	PTC7 protein phosphatase homolog a [Source:ZFIN;Acc:ZDB-GENE-041114-74]	0.783	4.213	9.329	0.00708	0.417
ENSDARG00000070800	19	22757487	22762280	4793	-	zgc:109744	zgc:109744 [Source:ZFIN;Acc:ZDB-GENE-050809-146]	0.939	2.695	9.197	0.00719	0.417
ENSDARG00000068175	2	36623561	36626305	2744	+	ing5b	inhibitor of growth family, member 5b [Source:ZFIN;Acc:ZDB-GENE-030616-462]	-0.655	3.864	9.176	0.00724	0.417
ENSDARG00000087854	25	34553129	34553504	375	+	zgc:112234	zgc:112234 [Source:NCBI gene;Acc:554097]	-1.174	2.59	9.236	0.00732	0.417
ENSDARG00000051923	5	54088190	54091953	3763	-	ccnb1	cyclin B1 [Source:ZFIN;Acc:ZDB-GENE-000406-10]	0.473	7.736	9.115	0.0074	0.417
ENSDARG00000099104	1	6407	12027	5620	-	rpl24	ribosomal protein L24 [Source:ZFIN;Acc:ZDB-GENE-020419-25]	-0.396	10.283	9.095	0.00745	0.417
ENSDARG00000087421	2	2788057	2800565	12508	-	serbp1b	SERPINE1 mRNA binding protein 1b [Source:ZFIN;Acc:ZDB-GENE-031118-196]	-0.611	5.717	9.179	0.00753	0.417
ENSDARG00000057218	18	17013097	17031165	18068	-	tbc1d15	TBC1 domain family, member 15 [Source:ZFIN;Acc:ZDB-GENE-041111-251]	0.571	5.043	9.06	0.00755	0.417
ENSDARG00000074656	16	29574509	29578811	4302	+	ctss2.1	cathepsin S, ortholog2, tandem duplicate 1 [Source:ZFIN;Acc:ZDB-GENE-050522-559]	1.111	7.008	12.84	0.00757	0.417
ENSDARG00000074597	13	18670101	18704786	34685	-	lzts2a	leucine zipper, putative tumor suppressor 2a [Source:ZFIN;Acc:ZDB-GENE-090313-276]	-0.818	3.035	9.02	0.00766	0.417
ENSDARG00000015805	7	52156676	52223105	66429	-	cgnl1	cingulin-like 1 [Source:ZFIN;Acc:ZDB-GENE-071009-2]	-0.463	6.149	9.013	0.00768	0.417
ENSDARG00000062083	5	24573411	24580518	7107	-	dph7	diphthamide biosynthesis 7 [Source:ZFIN;Acc:ZDB-GENE-070410-57]	0.896	3.091	9.005	0.0077	0.417
ENSDARG00000100916	14	14764930	14849823	84893	-	uvssa	UV-stimulated scaffold protein A [Source:ZFIN;Acc:ZDB-GENE-091204-111]	-0.817	3.101	8.981	0.00777	0.417
ENSDARG00000041830	9	23118805	23128641	9836	+	tsn	translin [Source:ZFIN;Acc:ZDB-GENE-030131-6039]	0.629	5.138	9.036	0.00777	0.417
ENSDARG00000105491	16	17707385	17730487	23102	+	arhgef5	Rho guanine nucleotide exchange factor (GEF) 5 [Source:ZFIN;Acc:ZDB-GENE-130530-800]	-0.494	5.793	8.957	0.00784	0.417
ENSDARG00000045444	24	4415847	4418451	2604	-	fzd8a	frizzled class receptor 8a [Source:ZFIN;Acc:ZDB-GENE-000328-3]	0.797	4.099	9.04	0.00785	0.417
ENSDARG00000069373	21	31207784	31215463	7679	-	crcp	calcitonin gene-related peptide-receptor component protein [Source:ZFIN;Acc:ZDB-GENE-060825-150]	-0.672	3.98	8.929	0.00792	0.417
ENSDARG00000076847	3	34129246	34208461	79215	-	tnrc6c1	trinucleotide repeat containing 6C1 [Source:ZFIN;Acc:ZDB-GENE-030131-7440]	0.484	6.59	8.914	0.00796	0.417
ENSDARG00000054539	7	23881912	23891711	9799	+	lrp10	low density lipoprotein receptor-related protein 10 [Source:ZFIN;Acc:ZDB-GENE-140418-2]	0.583	4.499	8.901	0.008	0.417
ENSDARG00000059460	7	66660921	66947820	286899	+	sbf2	SET binding factor 2 [Source:ZFIN;Acc:ZDB-GENE-030911-10]	0.9	3.158	8.894	0.00802	0.417
ENSDARG00000045254	24	37810919	37820708	9789	+	zmp:0000000624	zmp:0000000624 [Source:ZFIN;Acc:ZDB-GENE-130530-627]	-0.563	6.142	8.976	0.00802	0.417
ENSDARG00000058451	8	2434728	2447841	13113	-	rpl6	ribosomal protein L6 [Source:ZFIN;Acc:ZDB-GENE-030131-8671]	-0.412	10.181	8.871	0.00809	0.417
ENSDARG00000108111	15	46188282	46199311	11029	+	FO904881.1		-0.523	7.348	8.838	0.00832	0.417
ENSDARG00000076129	25	34619243	34619618	375	-	FQ312024.1		-0.869	3.523	8.829	0.00837	0.417
ENSDARG00000100019	17	92793	114131	21338	-	arhgap11a	Rho GTPase activating protein 11A [Source:ZFIN;Acc:ZDB-GENE-040426-2562]	0.625	5.26	8.851	0.0084	0.417
ENSDARG00000061789	16	21847459	21863830	16371	-	gnl1	guanine nucleotide binding protein-like 1 [Source:ZFIN;Acc:ZDB-GENE-060323-1]	-0.804	2.792	8.76	0.00842	0.417
ENSDARG00000101472	7	45691400	45699275	7875	+	pop4	POP4 homolog, ribonuclease P/MRP subunit [Source:ZFIN;Acc:ZDB-GENE-050522-505]	-0.811	2.967	8.706	0.00859	0.417
ENSDARG00000006584	23	27665805	27681716	15911	-	phf8	PHD finger protein 8 [Source:ZFIN;Acc:ZDB-GENE-060419-1]	-0.625	4.465	8.697	0.00862	0.417
ENSDARG00000001721	2	43093133	43110935	17802	-	oc90	otoconin 90 [Source:ZFIN;Acc:ZDB-GENE-070912-300]	-0.497	5.662	8.696	0.00862	0.417
ENSDARG00000010572	8	2547524	2557783	10259	-	slc25a25a	solute carrier family 25 (mitochondrial carrier; phosphate carrier), member 25a [Source:ZFIN;Acc:ZDB-GENE-040426-2396]	0.679	4.634	8.733	0.00862	0.417
ENSDARG00000030289	1	50461184	50513861	52677	-	jag1a	jagged 1a [Source:ZFIN;Acc:ZDB-GENE-011128-2]	0.864	3.391	8.682	0.00867	0.417
ENSDARG00000058666	8	12951666	12991592	39926	-	dennd2da	DENN/MADD domain containing 2Da [Source:ZFIN;Acc:ZDB-GENE-061013-542]	0.772	4.53	8.937	0.00867	0.417
ENSDARG00000055100	22	27067101	27083041	15940	-	cxcl12b	chemokine (C-X-C motif) ligand 12b (stromal cell-derived factor 1) [Source:ZFIN;Acc:ZDB-GENE-030721-1]	0.704	4.597	8.75	0.00871	0.417
ENSDARG00000106531	15	24256444	24263232	6788	+	CU313324.1		0.856	3.322	8.651	0.00876	0.417
ENSDARG00000093317	23	18978330	18986729	8399	-	si:ch211-209j10.6	si:ch211-209j10.6 [Source:ZFIN;Acc:ZDB-GENE-090311-44]	0.878	3.471	8.729	0.00877	0.417
ENSDARG00000102589	18	2967705	2989096	21391	-	rsf1a	remodeling and spacing factor 1a [Source:ZFIN;Acc:ZDB-GENE-120215-90]	-0.811	3.023	8.625	0.00885	0.417
ENSDARG00000063535	19	5084030	5142747	58717	-	chd4a	chromodomain helicase DNA binding protein 4a [Source:ZFIN;Acc:ZDB-GENE-041111-187]	-0.441	8.785	8.622	0.00886	0.417
ENSDARG00000094855	5	10003187	10004176	989	-	BX511089.3		0.941	3.764	9.039	0.00886	0.417
ENSDARG00000061214	2	30976817	31000975	24158	+	lipin2	lipin 2 [Source:ZFIN;Acc:ZDB-GENE-060503-153]	0.538	4.934	8.609	0.0089	0.417
ENSDARG00000039133	25	31221721	31292043	70322	-	lamb4	laminin, beta 4 [Source:ZFIN;Acc:ZDB-GENE-021226-2]	-0.603	3.948	8.598	0.00894	0.417
ENSDARG00000042796	17	30840044	30846289	6245	-	yy1a	YY1 transcription factor a [Source:ZFIN;Acc:ZDB-GENE-030131-1117]	0.577	5.777	8.672	0.00896	0.417
ENSDARG00000036675	23	36207735	36211615	3880	+	hnrnpa1b	heterogeneous nuclear ribonucleoprotein A1b [Source:ZFIN;Acc:ZDB-GENE-030912-14]	0.708	10.475	10.755	0.00897	0.417
ENSDARG00000092170	16	24057093	24058689	1596	+	apoc1	apolipoprotein C-I [Source:ZFIN;Acc:ZDB-GENE-030131-1074]	0.528	10.391	9.243	0.009	0.417
ENSDARG00000014137	15	19791075	19836640	45565	-	picalmb	phosphatidylinositol binding clathrin assembly protein b [Source:ZFIN;Acc:ZDB-GENE-030131-6795]	0.486	5.217	8.575	0.00901	0.417
ENSDARG00000089243	1	54270407	54280812	10405	+	r3hcc1l	R3H domain and coiled-coil containing 1-like [Source:ZFIN;Acc:ZDB-GENE-030131-4156]	-1.015	2.452	8.573	0.00902	0.417
ENSDARG00000015662	13	4543111	4555009	11898	+	pla2g12b	phospholipase A2, group XIIB [Source:ZFIN;Acc:ZDB-GENE-040426-2771]	0.488	7.084	8.55	0.0091	0.417
ENSDARG00000019507	3	25868605	25880569	11964	+	mcm5	minichromosome maintenance complex component 5 [Source:ZFIN;Acc:ZDB-GENE-021209-1]	0.457	8.081	8.528	0.00917	0.417
ENSDARG00000091481	2	814506	816681	2175	-	foxc1a	forkhead box C1a [Source:ZFIN;Acc:ZDB-GENE-010302-1]	0.733	3.985	8.517	0.00921	0.417
ENSDARG00000037425	19	8687957	8689348	1391	+	s100a10a	S100 calcium binding protein A10a [Source:ZFIN;Acc:ZDB-GENE-041010-35]	0.853	2.954	8.512	0.00922	0.417
ENSDARG00000036593	8	40207976	40236608	28632	-	kdm2ba	lysine (K)-specific demethylase 2Ba [Source:ZFIN;Acc:ZDB-GENE-040426-2195]	-0.574	5.424	8.518	0.00926	0.417
ENSDARG00000075758	8	45411105	45423063	11958	-	ywhabb	tyrosine 3-monooxygenase/tryptophan 5-monooxygenase activation protein, beta polypeptide b [Source:ZFIN;Acc:ZDB-GENE-040426-2160]	0.822	7.376	10.374	0.00927	0.417
ENSDARG00000100624	4	73700547	73719943	19396	-	CABZ01066312.1		0.799	2.944	8.475	0.00935	0.419
ENSDARG00000089806	12	16512567	16514753	2186	-	si:dkey-239j18.3	si:dkey-239j18.3 [Source:ZFIN;Acc:ZDB-GENE-121214-39]	0.695	4.957	8.677	0.00942	0.42
ENSDARG00000077637	16	9781223	9785080	3857	-	mal2	mal, T-cell differentiation protein 2 (gene/pseudogene) [Source:ZFIN;Acc:ZDB-GENE-081022-204]	0.818	3.226	8.415	0.00956	0.421
ENSDARG00000044625	21	22842228	22851770	9542	+	pcf11	PCF11 cleavage and polyadenylation factor subunit [Source:ZFIN;Acc:ZDB-GENE-041114-175]	0.501	5.954	8.406	0.00959	0.421
ENSDARG00000034291	21	5030036	5041088	11052	-	rpl37	ribosomal protein L37 [Source:ZFIN;Acc:ZDB-GENE-040625-39]	-0.357	10.563	8.392	0.00964	0.421
ENSDARG00000037652	1	9189183	9201215	12032	-	zgc:56409	zgc:56409 [Source:ZFIN;Acc:ZDB-GENE-040426-1019]	0.795	4.136	8.512	0.00977	0.421
ENSDARG00000068572	8	26904473	26942640	38167	-	slc16a1b	solute carrier family 16 (monocarboxylate transporter), member 1b [Source:ZFIN;Acc:ZDB-GENE-030515-5]	-0.535	5.312	8.358	0.00977	0.421
ENSDARG00000088439	14	25927109	25930546	3437	+	gm2a	GM2 ganglioside activator [Source:ZFIN;Acc:ZDB-GENE-050417-373]	0.641	5.087	8.464	0.00979	0.421
ENSDARG00000079652	7	73615538	73620533	4995	-	FP236812.3		-0.542	4.837	8.349	0.0098	0.421
ENSDARG00000027041	11	32313487	32461039	147552	-	pcdh17	protocadherin 17 [Source:ZFIN;Acc:ZDB-GENE-090608-3]	-0.593	4.076	8.33	0.00987	0.421
ENSDARG00000101114	7	73591786	73592098	312	-	hist1h4l	histone 1, H4, like [Source:ZFIN;Acc:ZDB-GENE-070927-10]	-0.867	3.102	8.311	0.00994	0.421
ENSDARG00000034801	9	4055592	4130389	74797	-	mylka	myosin, light chain kinase a [Source:ZFIN;Acc:ZDB-GENE-030131-8207]	0.701	3.606	8.306	0.00996	0.421
ENSDARG00000058448	11	12674587	12686423	11836	-	zrsr2	zinc finger (CCCH type), RNA-binding motif and serine/arginine rich 2 [Source:ZFIN;Acc:ZDB-GENE-030131-1495]	-0.503	5.282	8.277	0.01007	0.421
ENSDARG00000044125	7	24086073	24093669	7596	-	txn	thioredoxin [Source:ZFIN;Acc:ZDB-GENE-040718-162]	0.456	6.204	8.267	0.0101	0.421
ENSDARG00000054978	18	45529528	45595459	65931	+	kifc3	kinesin family member C3 [Source:ZFIN;Acc:ZDB-GENE-030131-3724]	0.694	3.595	8.251	0.01017	0.421
ENSDARG00000021389	20	21491518	21575956	84438	+	jag2b	jagged 2b [Source:ZFIN;Acc:ZDB-GENE-011128-3]	0.614	4.554	8.251	0.01017	0.421
ENSDARG00000054818	22	31089895	31094871	4976	+	rpl32	ribosomal protein L32 [Source:ZFIN;Acc:ZDB-GENE-060331-105]	-0.37	10.298	8.233	0.01023	0.421
ENSDARG00000027187	3	32549531	32556879	7348	+	kat8	K(lysine) acetyltransferase 8 [Source:ZFIN;Acc:ZDB-GENE-030131-7510]	-0.532	4.553	8.212	0.01032	0.421
ENSDARG00000040492	17	49271367	49329338	57971	-	mthfd1b	methylenetetrahydrofolate dehydrogenase (NADP+ dependent) 1b [Source:ZFIN;Acc:ZDB-GENE-020905-4]	0.66	5.14	8.396	0.01034	0.421
ENSDARG00000027200	25	34330594	34340344	9750	-	gabarapl2	GABA(A) receptor-associated protein like 2 [Source:ZFIN;Acc:ZDB-GENE-040718-336]	0.709	3.929	8.203	0.01035	0.421
ENSDARG00000025269	19	43277769	43307361	29592	+	pdcd6ip	programmed cell death 6 interacting protein [Source:ZFIN;Acc:ZDB-GENE-040426-2678]	0.495	6.581	8.202	0.01035	0.421
ENSDARG00000058203	23	13084002	13141499	57497	+	smc1al	structural maintenance of chromosomes 1A, like [Source:ZFIN;Acc:ZDB-GENE-040426-57]	-0.4	8.824	8.2	0.01036	0.421
ENSDARG00000090654	5	8936559	9036019	99460	-	gak	cyclin G associated kinase [Source:ZFIN;Acc:ZDB-GENE-041210-358]	0.53	4.765	8.175	0.01046	0.423
ENSDARG00000044282	10	15659621	15686855	27234	-	smc5	structural maintenance of chromosomes 5 [Source:ZFIN;Acc:ZDB-GENE-061013-288]	-0.643	3.843	8.168	0.01049	0.423
ENSDARG00000044183	10	17979006	17988729	9723	+	prkab1a	protein kinase, AMP-activated, beta 1 non-catalytic subunit, a [Source:ZFIN;Acc:ZDB-GENE-040718-377]	-0.721	3.201	8.136	0.01061	0.423
ENSDARG00000035694	19	3196619	3226980	30361	-	stm	starmaker [Source:ZFIN;Acc:ZDB-GENE-031112-4]	-0.494	5.21	8.119	0.01068	0.423
ENSDARG00000000489	14	32999007	33010789	11782	-	upf3b	UPF3 regulator of nonsense transcripts homolog B (yeast) [Source:ZFIN;Acc:ZDB-GENE-040426-1630]	-0.445	5.529	8.116	0.0107	0.423
ENSDARG00000060102	5	44246126	44340901	94775	+	kank1a	KN motif and ankyrin repeat domains 1a [Source:ZFIN;Acc:ZDB-GENE-060526-215]	-0.472	5.395	8.096	0.01078	0.423
ENSDARG00000080372	11	7140707	7140801	94	+	SNORD12	Small nucleolar SNORD12/SNORD106 [Source:RFAM;Acc:RF00581]	-0.753	3.536	8.09	0.0108	0.423
ENSDARG00000074094	6	1959539	1988140	28601	+	tgm2b	transglutaminase 2b [Source:ZFIN;Acc:ZDB-GENE-030131-2576]	0.976	3.176	8.229	0.01082	0.423
ENSDARG00000026842	7	23798263	23825913	27650	+	acin1b	apoptotic chromatin condensation inducer 1b [Source:ZFIN;Acc:ZDB-GENE-030826-12]	-0.449	7.265	8.076	0.01086	0.423
ENSDARG00000013853	5	32324515	32346102	21587	+	lmo4a	LIM domain only 4a [Source:ZFIN;Acc:ZDB-GENE-010702-1]	0.699	5.535	8.71	0.01088	0.423
ENSDARG00000083699	2	7925388	7925578	190	+	SNORA81	Small nucleolar RNA SNORA81 [Source:RFAM;Acc:RF01241]	-0.86	6.162	9.878	0.01097	0.423
ENSDARG00000069661	20	570957	576730	5773	+	si:dkey-121j17.6	si:dkey-121j17.6 [Source:ZFIN;Acc:ZDB-GENE-121214-361]	-0.627	4.603	8.043	0.011	0.423
ENSDARG00000041481	16	45726696	45767497	40801	+	smg5	SMG5 nonsense mediated mRNA decay factor [Source:ZFIN;Acc:ZDB-GENE-050913-144]	-0.571	4.695	8.036	0.01102	0.423
ENSDARG00000074121	12	31523142	31595688	72546	+	dnmbp	dynamin binding protein [Source:ZFIN;Acc:ZDB-GENE-101026-2]	-0.47	5.974	8.029	0.01105	0.423
ENSDARG00000029133	1	45714000	45759194	45194	+	tubgcp3	tubulin, gamma complex associated protein 3 [Source:ZFIN;Acc:ZDB-GENE-030616-538]	0.543	5.417	7.99	0.01122	0.428
ENSDARG00000100588	22	3136602	3142183	5581	+	rpl36	ribosomal protein L36 [Source:ZFIN;Acc:ZDB-GENE-040622-2]	-0.325	10.961	7.962	0.01134	0.428
ENSDARG00000031138	25	35901115	36105780	204665	+	irx3b	iroquois homeobox 3b [Source:ZFIN;Acc:ZDB-GENE-030131-525]	-0.933	2.89	7.959	0.01135	0.428
ENSDARG00000093378	17	50334014	50343515	9501	-	si:ch211-235i11.5	si:ch211-235i11.5 [Source:ZFIN;Acc:ZDB-GENE-131120-104]	-1.024	2.562	7.957	0.01136	0.428
ENSDARG00000002285	1	44979891	45008779	28888	+	mcoln1a	mucolipin 1a [Source:ZFIN;Acc:ZDB-GENE-040426-2704]	0.617	4.128	7.926	0.01149	0.429
ENSDARG00000037276	1	25046937	25059059	12122	-	map9	microtubule-associated protein 9 [Source:ZFIN;Acc:ZDB-GENE-080225-36]	-0.76	3.27	7.912	0.01155	0.429
ENSDARG00000025699	11	25322276	25339749	17473	+	mbd1b	methyl-CpG binding domain protein 1b [Source:ZFIN;Acc:ZDB-GENE-030131-6318]	0.497	5.474	7.906	0.01158	0.429
ENSDARG00000007996	9	34510053	34543432	33379	+	pou2f1b	POU class 2 homeobox 1b [Source:ZFIN;Acc:ZDB-GENE-030131-2422]	0.574	5.04	7.891	0.01165	0.429
ENSDARG00000055639	5	30159078	30170654	11576	+	ruvbl2	RuvB-like AAA ATPase 2 [Source:ZFIN;Acc:ZDB-GENE-030109-1]	-0.558	4.757	7.886	0.01167	0.429
ENSDARG00000054973	17	30456543	30504080	47537	-	itsn2b	intersectin 2b [Source:ZFIN;Acc:ZDB-GENE-050309-102]	-0.501	5.495	7.845	0.01185	0.429
ENSDARG00000005078	23	10789071	10810349	21278	-	eif4e3	eukaryotic translation initiation factor 4E family member 3 [Source:ZFIN;Acc:ZDB-GENE-040912-156]	0.702	4.181	7.883	0.01188	0.429
ENSDARG00000058830	19	1356989	1366871	9882	+	zdhhc3b	zinc finger, DHHC-type containing 3b [Source:ZFIN;Acc:ZDB-GENE-061110-19]	0.818	3.311	7.81	0.01201	0.429
ENSDARG00000103516	12	35442096	35481458	39362	-	sec24c	SEC24 homolog C, COPII coat complex component [Source:ZFIN;Acc:ZDB-GENE-030131-4487]	0.55	5.491	7.836	0.01207	0.429
ENSDARG00000018241	7	50126850	50134953	8103	+	mfap1	microfibrillar-associated protein 1 [Source:ZFIN;Acc:ZDB-GENE-040426-1075]	-0.434	6.324	7.795	0.01208	0.429
ENSDARG00000100446	6	47425081	47463517	38436	+	si:ch211-286o17.1	si:ch211-286o17.1 [Source:ZFIN;Acc:ZDB-GENE-141216-411]	0.431	7.631	7.77	0.0122	0.429
ENSDARG00000012688	19	5501519	5505124	3605	+	eif1b	eukaryotic translation initiation factor 1B [Source:ZFIN;Acc:ZDB-GENE-030131-956]	0.455	8.56	7.764	0.0123	0.429
ENSDARG00000026137	14	46318780	46348420	29640	+	sfxn5b	sideroflexin 5b [Source:ZFIN;Acc:ZDB-GENE-050706-107]	0.806	3.174	7.747	0.01231	0.429
ENSDARG00000018145	14	41099113	41101782	2669	-	mid1ip1l	MID1 interacting protein 1, like [Source:ZFIN;Acc:ZDB-GENE-030131-1697]	0.934	3.913	8.443	0.01245	0.429
ENSDARG00000034771	16	23881579	23894579	13000	+	rab13	RAB13, member RAS oncogene family [Source:ZFIN;Acc:ZDB-GENE-030826-30]	0.586	5.385	7.76	0.01264	0.429
ENSDARG00000092651	9	22166513	22172790	6277	+	si:dkey-57a22.11	si:dkey-57a22.11 [Source:ZFIN;Acc:ZDB-GENE-081104-423]	-0.468	5.131	7.658	0.01274	0.429
ENSDARG00000035562	5	23675506	23682065	6559	+	mpdu1a	mannose-P-dolichol utilization defect 1a [Source:ZFIN;Acc:ZDB-GENE-040912-9]	0.873	2.795	7.651	0.01277	0.429
ENSDARG00000079128	12	14517721	14665228	147507	+	becn1	beclin 1, autophagy related [Source:ZFIN;Acc:ZDB-GENE-040426-1666]	0.805	2.975	7.643	0.01281	0.429
ENSDARG00000075048	14	33727760	33752430	24670	+	lonrf1	LON peptidase N-terminal domain and ring finger 1 [Source:ZFIN;Acc:ZDB-GENE-101021-4]	0.653	3.494	7.628	0.01288	0.429
ENSDARG00000012215	9	11605298	11615867	10569	-	umps	uridine monophosphate synthetase [Source:ZFIN;Acc:ZDB-GENE-040426-785]	0.437	6.578	7.619	0.01293	0.429
ENSDARG00000056961	23	20779505	20803812	24307	+	ccdc30	coiled-coil domain containing 30 [Source:ZFIN;Acc:ZDB-GENE-130530-667]	-0.674	3.822	7.619	0.01293	0.429
ENSDARG00000098968	23	26257230	26301554	44324	-	RSBN1	round spermatid basic protein 1 [Source:HGNC Symbol;Acc:HGNC:25642]	-0.499	5.904	7.619	0.01293	0.429
ENSDARG00000036041	7	38479612	38488900	9288	+	f2	coagulation factor II (thrombin) [Source:ZFIN;Acc:ZDB-GENE-030131-4606]	0.593	5.558	7.789	0.01299	0.429
ENSDARG00000078757	15	21221852	21229505	7653	-	si:ch211-212c13.8	si:ch211-212c13.8 [Source:ZFIN;Acc:ZDB-GENE-131118-28]	0.603	3.941	7.603	0.01301	0.429
ENSDARG00000068478	22	17564629	17586764	22135	-	gpx4a	glutathione peroxidase 4a [Source:ZFIN;Acc:ZDB-GENE-030410-2]	0.376	8.311	7.578	0.01313	0.429
ENSDARG00000032482	5	42930269	43008148	77879	+	si:dkey-40c11.2	si:dkey-40c11.2 [Source:ZFIN;Acc:ZDB-GENE-060526-300]	-0.704	3.42	7.567	0.01319	0.429
ENSDARG00000074379	1	10423576	10433819	10243	+	knstrn	kinetochore-localized astrin/SPAG5 binding protein [Source:ZFIN;Acc:ZDB-GENE-081022-187]	-0.675	3.366	7.557	0.01324	0.429
ENSDARG00000101794	14	51855439	51923377	67938	+	atp6v0e1	ATPase, H+ transporting, lysosomal V0 subunit e1 [Source:ZFIN;Acc:ZDB-GENE-041010-133]	0.517	6.293	7.612	0.01329	0.429
ENSDARG00000041904	9	12863210	12914063	50853	-	ankzf1	ankyrin repeat and zinc finger domain containing 1 [Source:ZFIN;Acc:ZDB-GENE-050309-80]	-0.467	5.104	7.545	0.01331	0.429
ENSDARG00000061774	2	57026750	57051112	24362	-	mbd3a	methyl-CpG binding domain protein 3a [Source:ZFIN;Acc:ZDB-GENE-030131-9077]	0.501	7.181	7.605	0.01332	0.429
ENSDARG00000006862	2	23567248	23637850	70602	+	kifap3b	kinesin-associated protein 3b [Source:ZFIN;Acc:ZDB-GENE-030131-2219]	-0.701	3.156	7.534	0.01336	0.429
ENSDARG00000099876	18	32485589	32486987	1398	+	BX908401.1		1.118	5.027	9.915	0.01337	0.429
ENSDARG00000092659	13	969905	1300200	330295	+	ppp3r1a	protein phosphatase 3, regulatory subunit B, alpha a [Source:ZFIN;Acc:ZDB-GENE-081113-3]	0.802	3.183	7.519	0.01344	0.429
ENSDARG00000018914	8	49756276	49777472	21196	-	hnrnpk	heterogeneous nuclear ribonucleoprotein K [Source:ZFIN;Acc:ZDB-GENE-040426-1926]	0.388	7.086	7.499	0.01354	0.429
ENSDARG00000104541	13	48067436	48090025	22589	+	msh6	mutS homolog 6 (E. coli) [Source:ZFIN;Acc:ZDB-GENE-020905-3]	-0.49	5.605	7.484	0.01362	0.429
ENSDARG00000015853	3	9492964	9505071	12107	-	rnps1	RNA binding protein S1, serine-rich domain [Source:ZFIN;Acc:ZDB-GENE-030131-5228]	0.444	6.979	7.483	0.01363	0.429
ENSDARG00000004840	22	10615405	10628838	13433	+	rassf1	Ras association (RalGDS/AF-6) domain family 1 [Source:ZFIN;Acc:ZDB-GENE-040912-14]	0.729	4.019	7.556	0.01366	0.429
ENSDARG00000087651	12	16595993	16776264	180271	-	si:dkey-26g8.4	si:dkey-26g8.4 [Source:ZFIN;Acc:ZDB-GENE-121214-36]	-1.045	6.458	10.197	0.01369	0.429
ENSDARG00000052371	14	45863937	45866932	2995	+	higd2a	HIG1 hypoxia inducible domain family, member 2A [Source:ZFIN;Acc:ZDB-GENE-050417-119]	0.776	5.215	8.302	0.01369	0.429
ENSDARG00000063233	17	9875746	9887229	11483	-	baz1a	bromodomain adjacent to zinc finger domain, 1A [Source:ZFIN;Acc:ZDB-GENE-030131-6105]	0.532	4.419	7.469	0.0137	0.429
ENSDARG00000057899	23	16880865	16886689	5824	+	zgc:114081	zgc:114081 [Source:ZFIN;Acc:ZDB-GENE-050913-78]	-0.795	2.719	7.461	0.01374	0.429
ENSDARG00000007387	1	39141708	39162116	20408	+	irf2a	interferon regulatory factor 2a [Source:ZFIN;Acc:ZDB-GENE-030131-4135]	-0.49	4.845	7.458	0.01376	0.429
ENSDARG00000036190	19	21208913	21212587	3674	+	txnl4a	thioredoxin-like 4A [Source:ZFIN;Acc:ZDB-GENE-041010-25]	0.759	6.372	8.814	0.01377	0.429
ENSDARG00000019191	3	28371576	28496605	125029	+	sept12	septin 12 [Source:ZFIN;Acc:ZDB-GENE-120215-68]	-0.5	4.731	7.448	0.01381	0.429
ENSDARG00000037838	3	47826427	47866027	39600	+	unkl	unkempt family zinc finger-like [Source:ZFIN;Acc:ZDB-GENE-131120-196]	0.538	4.693	7.443	0.01384	0.429
ENSDARG00000102317	14	51848099	51852677	4578	+	rpl26	ribosomal protein L26 [Source:ZFIN;Acc:ZDB-GENE-040426-2117]	-0.303	11.612	7.442	0.01385	0.429
ENSDARG00000010246	3	32225118	32231307	6189	-	prmt1	protein arginine methyltransferase 1 [Source:ZFIN;Acc:ZDB-GENE-030131-693]	0.344	10.55	7.435	0.01388	0.429
ENSDARG00000101160	19	10927027	10931909	4882	+	apoa4a	apolipoprotein A-IV a [Source:ZFIN;Acc:ZDB-GENE-050417-469]	0.651	4.401	7.427	0.01395	0.429
ENSDARG00000000966	8	43372648	43568148	195500	-	ncor2	nuclear receptor corepressor 2 [Source:ZFIN;Acc:ZDB-GENE-030616-81]	-0.44	5.829	7.405	0.01405	0.429
ENSDARG00000098045	5	49103745	49122419	18674	+	CR751602.2		-0.687	3.483	7.403	0.01406	0.429
ENSDARG00000021004	5	62764764	62816344	51580	-	c5	complement component 5 [Source:ZFIN;Acc:ZDB-GENE-120510-2]	0.489	5.842	7.398	0.01408	0.429
ENSDARG00000044488	24	36270672	36287293	16621	-	pak1ip1	PAK1 interacting protein 1 [Source:ZFIN;Acc:ZDB-GENE-030131-8414]	-0.415	6.064	7.393	0.01411	0.429
ENSDARG00000103701	22	8939729	8943408	3679	-	FO393424.1		0.759	3.341	7.391	0.01413	0.429
ENSDARG00000033126	5	58564711	58578565	13854	+	prkrip1	PRKR interacting protein 1 (IL11 inducible) [Source:ZFIN;Acc:ZDB-GENE-111011-2]	-0.423	6.039	7.38	0.01419	0.429
ENSDARG00000012222	9	12288265	12298777	10512	-	nup35	nucleoporin 35 [Source:ZFIN;Acc:ZDB-GENE-030131-9407]	0.489	5.371	7.379	0.01419	0.429
ENSDARG00000036658	1	45907269	45926051	18782	+	cab39l	calcium binding protein 39-like [Source:ZFIN;Acc:ZDB-GENE-041114-204]	0.425	6.082	7.363	0.01428	0.429
ENSDARG00000012747	8	48953700	48970839	17139	+	rer1	retention in endoplasmic reticulum sorting receptor 1 [Source:ZFIN;Acc:ZDB-GENE-040426-1494]	0.424	5.956	7.361	0.01429	0.429
ENSDARG00000004460	13	11417978	11438093	20115	+	desi2	desumoylating isopeptidase 2 [Source:ZFIN;Acc:ZDB-GENE-040801-39]	0.55	4.645	7.361	0.01429	0.429
ENSDARG00000104664	15	32963412	33033289	69877	+	dclk1b	doublecortin-like kinase 1b [Source:ZFIN;Acc:ZDB-GENE-080516-7]	0.489	4.909	7.359	0.0143	0.429
ENSDARG00000030537	17	8741835	8784241	42406	+	psmc1a	proteasome 26S subunit, ATPase 1a [Source:ZFIN;Acc:ZDB-GENE-030131-8730]	-0.439	7.093	7.357	0.01432	0.429
ENSDARG00000102873	4	62570829	62575872	5043	-	CT956002.2		-0.442	5.536	7.354	0.01433	0.429
ENSDARG00000102571	25	3106067	3121599	15532	+	metap2b	methionyl aminopeptidase 2b [Source:ZFIN;Acc:ZDB-GENE-030131-2172]	-0.399	8.514	7.352	0.01434	0.429
ENSDARG00000077405	23	45487011	45605143	118132	+	psip1b	PC4 and SFRS1 interacting protein 1b [Source:ZFIN;Acc:ZDB-GENE-030131-3273]	-0.393	8.342	7.331	0.01446	0.429
ENSDARG00000028804	17	29259580	29260768	1188	+	ankrd9	ankyrin repeat domain 9 [Source:ZFIN;Acc:ZDB-GENE-041114-3]	0.928	3.3	7.505	0.01446	0.429
ENSDARG00000045853	4	5187898	5194773	6875	+	rad51ap1	RAD51 associated protein 1 [Source:ZFIN;Acc:ZDB-GENE-050419-96]	-0.856	2.489	7.324	0.0145	0.429
ENSDARG00000074575	1	30267776	30301445	33669	-	si:ch211-269i23.2	si:ch211-269i23.2 [Source:ZFIN;Acc:ZDB-GENE-090312-99]	-0.681	3.574	7.293	0.01468	0.429
ENSDARG00000077559	16	55351721	55368199	16478	+	CABZ01052290.1		0.415	6.242	7.284	0.01473	0.429
ENSDARG00000081856	1	33976379	33976450	71	-	SNORD58	Small nucleolar RNA SNORD58 [Source:RFAM;Acc:RF00151]	-0.934	3.114	7.367	0.01479	0.429
ENSDARG00000044807	21	5868925	5880508	11583	+	dck	deoxycytidine kinase [Source:ZFIN;Acc:ZDB-GENE-041024-3]	0.602	3.667	7.27	0.01481	0.429
ENSDARG00000018881	22	603618	613996	10378	-	apobec2a	apolipoprotein B mRNA editing enzyme, catalytic polypeptide-like 2a [Source:ZFIN;Acc:ZDB-GENE-050306-15]	-0.802	3.77	7.382	0.01485	0.429
ENSDARG00000001249	14	5087795	5100721	12926	-	pcgf1	polycomb group ring finger 1 [Source:ZFIN;Acc:ZDB-GENE-030616-605]	0.791	3.281	7.255	0.0149	0.429
ENSDARG00000016233	2	11699472	11720748	21276	-	sdr16c5a	short chain dehydrogenase/reductase family 16C, member 5a [Source:ZFIN;Acc:ZDB-GENE-040426-2049]	0.596	4.103	7.253	0.01491	0.429
ENSDARG00000071601	12	17574232	17576643	2411	-	pvalb9	parvalbumin 9 [Source:ZFIN;Acc:ZDB-GENE-030805-4]	0.594	7.703	7.796	0.01495	0.429
ENSDARG00000009733	11	2786075	2904713	118638	+	kif21b	kinesin family member 21B [Source:ZFIN;Acc:ZDB-GENE-130530-537]	-0.714	3.381	7.231	0.01504	0.429
ENSDARG00000014059	10	44147673	44149320	1647	+	cldn5b	claudin 5b [Source:ZFIN;Acc:ZDB-GENE-041010-140]	0.746	3.275	7.218	0.01511	0.429
ENSDARG00000021112	13	4528162	4535741	7579	-	c1d	C1D nuclear receptor corepressor [Source:ZFIN;Acc:ZDB-GENE-041024-8]	-0.578	4.295	7.211	0.01516	0.429
ENSDARG00000031795	19	30841599	30860324	18725	-	abcf1	ATP-binding cassette, sub-family F (GCN20), member 1 [Source:ZFIN;Acc:ZDB-GENE-050517-31]	-0.39	8.753	7.181	0.01534	0.429
ENSDARG00000062749	7	7463295	7473849	10554	+	ino80b	INO80 complex subunit B [Source:ZFIN;Acc:ZDB-GENE-061013-69]	-0.617	3.831	7.176	0.01537	0.429
ENSDARG00000017180	2	3992923	4036082	43159	+	npc1	Niemann-Pick disease, type C1 [Source:ZFIN;Acc:ZDB-GENE-030131-3161]	0.67	5.236	7.613	0.01547	0.429
ENSDARG00000051953	5	69106140	69130820	24680	+	ythdc1	YTH domain containing 1 [Source:ZFIN;Acc:ZDB-GENE-041114-114]	-0.524	5.695	7.205	0.01549	0.429
ENSDARG00000006413	12	38382040	38387421	5381	+	rpl38	ribosomal protein L38 [Source:ZFIN;Acc:ZDB-GENE-030131-8752]	-0.314	10.765	7.154	0.01551	0.429
ENSDARG00000090575	3	8880714	8887021	6307	-	CABZ01058333.1		-0.466	6.053	7.151	0.01552	0.429
ENSDARG00000032103	18	39191488	39207572	16084	-	mapk6	mitogen-activated protein kinase 6 [Source:ZFIN;Acc:ZDB-GENE-050420-7]	-0.8	2.996	7.149	0.01553	0.429
ENSDARG00000023330	1	25966642	25971141	4499	-	anp32b	acidic (leucine-rich) nuclear phosphoprotein 32 family, member B [Source:ZFIN;Acc:ZDB-GENE-030131-719]	-0.407	9.117	7.138	0.01561	0.429
ENSDARG00000103455	14	51927067	51939535	12468	+	CABZ01118267.1		1.376	4.569	9.77	0.01564	0.429
ENSDARG00000039338	3	14541511	14545233	3722	-	gadd45gip1	growth arrest and DNA-damage-inducible, gamma interacting protein 1 [Source:ZFIN;Acc:ZDB-GENE-091204-282]	-0.403	6.272	7.131	0.01564	0.429
ENSDARG00000019530	22	22209436	22234316	24880	-	hdgfrp2	hepatoma-derived growth factor-related protein 2 [Source:ZFIN;Acc:ZDB-GENE-040426-2104]	-0.488	6.53	7.186	0.01566	0.429
ENSDARG00000105570	4	45690505	45694942	4437	+	crestin	crestin [Source:ZFIN;Acc:ZDB-GENE-000208-13]	0.516	7.101	7.283	0.01569	0.429
ENSDARG00000045947	12	4340965	4444705	103740	-	si:ch211-173d10.1	si:ch211-173d10.1 [Source:ZFIN;Acc:ZDB-GENE-121214-115]	-0.484	5.707	7.114	0.01575	0.429
ENSDARG00000000729	19	7095393	7114745	19352	-	daxx	death-domain associated protein [Source:ZFIN;Acc:ZDB-GENE-010110-3]	-0.501	5.666	7.1	0.01584	0.429
ENSDARG00000102855	7	53485048	53819675	334627	+	neo1a	neogenin 1a [Source:ZFIN;Acc:ZDB-GENE-021031-1]	0.394	6.685	7.099	0.01585	0.429
ENSDARG00000040295	16	24045711	24048429	2718	+	apoeb	apolipoprotein Eb [Source:ZFIN;Acc:ZDB-GENE-980526-368]	0.375	10.456	7.081	0.01596	0.429
ENSDARG00000076144	3	54489466	54519018	29552	+	si:ch211-74m13.3	si:ch211-74m13.3 [Source:ZFIN;Acc:ZDB-GENE-060503-219]	1.032	3.916	8.142	0.01597	0.429
ENSDARG00000099236	9	56507506	56525415	17909	+	sept10	septin 10 [Source:ZFIN;Acc:ZDB-GENE-050417-3]	0.551	5.254	7.12	0.01602	0.429
ENSDARG00000035178	5	54873357	54890801	17444	-	gna14	guanine nucleotide binding protein (G protein), alpha 14 [Source:ZFIN;Acc:ZDB-GENE-040808-7]	-0.659	4.357	7.106	0.01616	0.429
ENSDARG00000077085	22	2566613	2643228	76615	+	zgc:110821	zgc:110821 [Source:ZFIN;Acc:ZDB-GENE-050227-8]	-0.777	2.864	7.045	0.01619	0.429
ENSDARG00000007377	17	51654872	51668516	13644	+	odc1	ornithine decarboxylase 1 [Source:ZFIN;Acc:ZDB-GENE-010816-1]	0.494	7.083	7.109	0.01624	0.429
ENSDARG00000101733	24	31396997	31409991	12994	+	fam168b	family with sequence similarity 168, member B [Source:ZFIN;Acc:ZDB-GENE-060929-180]	0.416	6.376	7.021	0.01635	0.429
ENSDARG00000005236	12	26970359	27000926	30567	+	srcap	Snf2-related CREBBP activator protein [Source:ZFIN;Acc:ZDB-GENE-041008-127]	0.431	7.33	7.014	0.01639	0.429
ENSDARG00000062916	2	11130423	11148171	17748	+	mrpl37	mitochondrial ribosomal protein L37 [Source:ZFIN;Acc:ZDB-GENE-050309-20]	0.534	4.909	7.008	0.01643	0.429
ENSDARG00000099312	3	6494041	6531210	37169	-	jpt1b	Jupiter microtubule associated homolog 1b [Source:ZFIN;Acc:ZDB-GENE-030131-2784]	-0.373	6.84	6.998	0.0165	0.429
ENSDARG00000102755	11	42640692	42688166	47474	-	EML6	echinoderm microtubule associated protein like 6 [Source:HGNC Symbol;Acc:HGNC:35412]	0.732	2.725	6.997	0.0165	0.429
ENSDARG00000029911	3	23298404	23331406	33002	-	casc3	cancer susceptibility candidate 3 [Source:ZFIN;Acc:ZDB-GENE-040308-2]	0.413	6.286	6.978	0.01663	0.429
ENSDARG00000001729	17	28689982	28726017	36035	+	strn3	striatin, calmodulin binding protein 3 [Source:ZFIN;Acc:ZDB-GENE-030616-405]	-0.393	6.433	6.966	0.01671	0.429
ENSDARG00000055868	12	19262740	19272094	9354	+	rsl1d1	ribosomal L1 domain containing 1 [Source:ZFIN;Acc:ZDB-GENE-130603-67]	-0.525	5.958	7.037	0.01678	0.429
ENSDARG00000083266	11	7140434	7140527	93	+	SNORD12	Small nucleolar SNORD12/SNORD106 [Source:RFAM;Acc:RF00581]	-0.67	3.427	6.944	0.01686	0.429
ENSDARG00000094559	12	16470700	16819445	348745	-	zgc:174855	zgc:174855 [Source:ZFIN;Acc:ZDB-GENE-071004-74]	0.39	10.065	6.96	0.01688	0.429
ENSDARG00000069692	4	15890681	15967505	76824	+	col7a1l	collagen type VII alpha 1-like [Source:ZFIN;Acc:ZDB-GENE-030131-9861]	-0.637	4.296	6.939	0.01692	0.429
ENSDARG00000013087	11	24826894	24901466	74572	+	ndrg3a	ndrg family member 3a [Source:ZFIN;Acc:ZDB-GENE-980526-124]	0.662	4.12	6.95	0.01705	0.429
ENSDARG00000101234	5	27833061	27890461	57400	+	nsmfb	NMDA receptor synaptonuclear signaling and neuronal migration factor b [Source:ZFIN;Acc:ZDB-GENE-080603-4]	0.669	3.774	6.91	0.01708	0.429
ENSDARG00000020219	13	5947111	5953343	6232	-	dld	deltaD [Source:ZFIN;Acc:ZDB-GENE-990415-47]	0.906	6.586	8.972	0.01716	0.429
ENSDARG00000037100	1	28337120	28360980	23860	+	ankrd10a	ankyrin repeat domain 10a [Source:ZFIN;Acc:ZDB-GENE-040426-700]	0.588	4.01	6.896	0.01718	0.429
ENSDARG00000013721	12	6007977	6014702	6725	+	g6pca.2	glucose-6-phosphatase a, catalytic subunit, tandem duplicate 2 [Source:ZFIN;Acc:ZDB-GENE-050309-17]	0.921	2.603	6.892	0.01721	0.429
ENSDARG00000094107	5	62595207	62601552	6345	+	si:ch73-37h15.2	si:ch73-37h15.2 [Source:ZFIN;Acc:ZDB-GENE-041008-214]	-0.465	4.919	6.883	0.01727	0.429
ENSDARG00000098670	9	17684	69606	51922	-	map4k4	mitogen-activated protein kinase kinase kinase kinase 4 [Source:ZFIN;Acc:ZDB-GENE-030131-6722]	0.495	7.564	6.983	0.01733	0.429
ENSDARG00000088123	23	38314054	38332479	18425	+	znf217	zinc finger protein 217 [Source:ZFIN;Acc:ZDB-GENE-030131-2542]	-0.534	5.47	6.928	0.01733	0.429
ENSDARG00000019280	21	41005057	41047261	42204	-	larsb	leucyl-tRNA synthetase b [Source:ZFIN;Acc:ZDB-GENE-030114-7]	0.518	4.959	6.873	0.01734	0.429
ENSDARG00000018856	10	34793458	34927877	134419	-	dclk1a	doublecortin-like kinase 1a [Source:ZFIN;Acc:ZDB-GENE-061013-124]	0.839	3.281	6.926	0.01745	0.429
ENSDARG00000092359	19	5375448	5389538	14090	+	si:dkeyp-113d7.10	si:dkeyp-113d7.10 [Source:ZFIN;Acc:ZDB-GENE-061207-80]	-0.641	4.076	6.849	0.01751	0.429
ENSDARG00000042799	22	17166496	17175590	9094	+	atpaf1	ATP synthase mitochondrial F1 complex assembly factor 1 [Source:ZFIN;Acc:ZDB-GENE-030219-10]	0.791	4.127	7.19	0.01755	0.429
ENSDARG00000020473	7	50122225	50125192	2967	+	hddc3	HD domain containing 3 [Source:ZFIN;Acc:ZDB-GENE-050417-377]	0.728	3.281	6.841	0.01756	0.429
ENSDARG00000056427	10	27220976	27237406	16430	-	auts2a	autism susceptibility candidate 2a [Source:ZFIN;Acc:ZDB-GENE-030616-571]	0.492	4.604	6.841	0.01757	0.429
ENSDARG00000106467	13	31974814	31978022	3208	+	BX470107.1		0.508	5.448	6.839	0.0176	0.429
ENSDARG00000007708	21	3638417	3645040	6623	-	nsa2	NSA2 ribosome biogenesis homolog (S. cerevisiae) [Source:ZFIN;Acc:ZDB-GENE-030131-488]	-0.398	7.502	6.832	0.01763	0.429
ENSDARG00000004939	16	41767280	41782427	15147	+	mtdhb	metadherin b [Source:ZFIN;Acc:ZDB-GENE-090929-2]	-0.38	6.356	6.831	0.01764	0.429
ENSDARG00000020143	4	17402703	17420557	17854	-	pah	phenylalanine hydroxylase [Source:ZFIN;Acc:ZDB-GENE-031006-2]	0.697	2.846	6.824	0.01769	0.429
ENSDARG00000091937	22	27375581	27376723	1142	-	BX927308.1		-0.52	5.172	6.81	0.01778	0.429
ENSDARG00000062909	7	13750303	13961880	211577	+	furina	furin (paired basic amino acid cleaving enzyme) a [Source:ZFIN;Acc:ZDB-GENE-040901-1]	0.512	5.003	6.806	0.01781	0.429
ENSDARG00000024540	8	29717387	29725719	8332	+	tspan36	tetraspanin 36 [Source:ZFIN;Acc:ZDB-GENE-040718-248]	0.484	6.468	6.858	0.01782	0.429
ENSDARG00000031048	12	19240460	19262071	21611	+	gspt1	G1 to S phase transition 1 [Source:ZFIN;Acc:ZDB-GENE-040822-36]	-0.554	4.221	6.798	0.01787	0.429
ENSDARG00000005989	8	19252717	19311694	58977	-	rgl1	ral guanine nucleotide dissociation stimulator-like 1 [Source:ZFIN;Acc:ZDB-GENE-040426-1816]	0.694	6.189	7.755	0.01791	0.429
ENSDARG00000104782	21	698906	710496	11590	+	oaz1b	ornithine decarboxylase antizyme 1b [Source:ZFIN;Acc:ZDB-GENE-020731-5]	0.652	9.152	8.038	0.01793	0.429
ENSDARG00000056923	9	28049585	28057521	7936	-	dbr1	debranching RNA lariats 1 [Source:ZFIN;Acc:ZDB-GENE-030131-2466]	0.71	3.025	6.79	0.01793	0.429
ENSDARG00000074226	25	3526012	3633663	107651	-	zgc:158398	zgc:158398 [Source:ZFIN;Acc:ZDB-GENE-070820-3]	0.712	3.016	6.786	0.01796	0.429
ENSDARG00000005002	20	21002117	21117226	115109	+	brf1b	BRF1, RNA polymerase III transcription initiation factor b [Source:ZFIN;Acc:ZDB-GENE-030131-6248]	-0.538	4.119	6.783	0.01798	0.429
ENSDARG00000021343	15	31281041	31296583	15542	-	wsb1	WD repeat and SOCS box containing 1 [Source:ZFIN;Acc:ZDB-GENE-030131-1946]	0.602	5.779	7.185	0.01798	0.429
ENSDARG00000054259	18	38235801	38263863	28062	-	nat10	N-acetyltransferase 10 [Source:ZFIN;Acc:ZDB-GENE-040426-1543]	-0.434	5.473	6.763	0.01812	0.429
ENSDARG00000053138	8	22306011	22316705	10694	+	lrrc47	leucine rich repeat containing 47 [Source:ZFIN;Acc:ZDB-GENE-060503-289]	-0.455	5.283	6.754	0.01819	0.429
ENSDARG00000028848	3	22853549	22863885	10336	+	lsm12a	LSM12 homolog a [Source:ZFIN;Acc:ZDB-GENE-040516-12]	0.569	5.882	7.02	0.01826	0.429
ENSDARG00000033466	5	36487429	36495307	7878	+	tagln2	transgelin 2 [Source:ZFIN;Acc:ZDB-GENE-020802-2]	0.749	5.347	7.589	0.01836	0.429
ENSDARG00000003920	21	13130055	13133937	3882	-	setb	SET nuclear proto-oncogene b [Source:ZFIN;Acc:ZDB-GENE-030131-433]	0.378	10.078	6.731	0.0184	0.429
ENSDARG00000093642	22	7584825	7588145	3320	-	BX511034.4		0.375	7.221	6.721	0.01843	0.429
ENSDARG00000006219	11	3940107	3951648	11541	+	gnl3	guanine nucleotide binding protein-like 3 (nucleolar) [Source:ZFIN;Acc:ZDB-GENE-030131-616]	-0.434	6.846	6.719	0.01845	0.429
ENSDARG00000012485	6	60129950	60145863	15913	+	aurka	aurora kinase A [Source:ZFIN;Acc:ZDB-GENE-040801-161]	0.578	5.076	6.79	0.01851	0.429
ENSDARG00000006019	23	20186677	20200226	13549	-	tktb	transketolase b [Source:ZFIN;Acc:ZDB-GENE-030909-13]	0.368	8.289	6.709	0.01852	0.429
ENSDARG00000017261	15	16950173	16958853	8680	+	gdpd1	glycerophosphodiester phosphodiesterase domain containing 1 [Source:ZFIN;Acc:ZDB-GENE-040822-22]	1.198	4.836	8.949	0.01854	0.429
ENSDARG00000038040	24	18142007	18302317	160310	+	tpk1	thiamin pyrophosphokinase 1 [Source:ZFIN;Acc:ZDB-GENE-041010-176]	0.52	5.071	6.706	0.01855	0.429
ENSDARG00000059651	6	19142441	19151867	9426	+	cidec	cell death-inducing DFFA-like effector c [Source:ZFIN;Acc:ZDB-GENE-030131-4591]	-0.841	2.382	6.704	0.01856	0.429
ENSDARG00000006260	6	6815783	6835824	20041	-	tuba8l4	tubulin, alpha 8 like 4 [Source:ZFIN;Acc:ZDB-GENE-040426-860]	0.418	11.189	7.021	0.01861	0.429
ENSDARG00000012066	4	16379785	16417761	37976	-	dcn	decorin [Source:ZFIN;Acc:ZDB-GENE-010102-1]	-0.439	6.163	6.697	0.01862	0.429
ENSDARG00000093549	8	31426219	31434102	7883	+	sepp1a	selenoprotein P, plasma, 1a [Source:ZFIN;Acc:ZDB-GENE-030311-1]	0.497	8.644	6.95	0.01876	0.429
ENSDARG00000070617	6	40453733	40457573	3840	-	vhl	von Hippel-Lindau tumor suppressor [Source:ZFIN;Acc:ZDB-GENE-070112-1042]	0.687	3.225	6.664	0.01886	0.429
ENSDARG00000053101	2	45802295	45810947	8652	-	prpf38b	pre-mRNA processing factor 38B [Source:ZFIN;Acc:ZDB-GENE-040426-2878]	-0.403	6.309	6.661	0.01889	0.429
ENSDARG00000088885	15	46114201	46121452	7251	+	si:ch1073-340i21.3	si:ch1073-340i21.3 [Source:ZFIN;Acc:ZDB-GENE-030131-199]	0.536	4.498	6.66	0.0189	0.429
ENSDARG00000020708	25	7748042	7756786	8744	+	mdkb	midkine b [Source:ZFIN;Acc:ZDB-GENE-010131-6]	-0.38	6.913	6.658	0.01891	0.429
ENSDARG00000006766	4	19407968	19705180	297212	-	snd1	staphylococcal nuclease and tudor domain containing 1 [Source:ZFIN;Acc:ZDB-GENE-030131-3124]	0.381	7.19	6.658	0.01891	0.429
ENSDARG00000068187	7	55850855	55879269	28414	-	spg7	spastic paraplegia 7 [Source:ZFIN;Acc:ZDB-GENE-030131-5391]	-0.752	2.914	6.653	0.01895	0.429
ENSDARG00000098783	14	51663978	51693123	29145	-	polr2b	polymerase (RNA) II (DNA directed) polypeptide B [Source:ZFIN;Acc:ZDB-GENE-041008-1]	0.394	6.142	6.651	0.01896	0.429
ENSDARG00000089663	22	31711823	31723371	11548	-	lsm3	LSM3 homolog, U6 small nuclear RNA and mRNA degradation associated [Source:ZFIN;Acc:ZDB-GENE-161207-2]	0.642	6.698	7.417	0.0191	0.429
ENSDARG00000088238	3	21926560	22024984	98424	+	kansl1b	KAT8 regulatory NSL complex subunit 1b [Source:ZFIN;Acc:ZDB-GENE-121219-4]	0.392	6.047	6.617	0.01923	0.429
ENSDARG00000089617	2	37844278	37844581	303	+	RNaseP_nuc	Nuclear RNase P [Source:RFAM;Acc:RF00009]	-0.541	4.033	6.609	0.01929	0.429
ENSDARG00000105046	3	12401857	12433670	31813	+	ccnf	cyclin F [Source:ZFIN;Acc:ZDB-GENE-021030-2]	0.526	4.824	6.609	0.01929	0.429
ENSDARG00000039931	23	29934701	29952102	17401	-	slc25a33	solute carrier family 25 (pyrimidine nucleotide carrier), member 33 [Source:ZFIN;Acc:ZDB-GENE-040426-2183]	0.744	3.387	6.608	0.0193	0.429
ENSDARG00000095086	18	22426984	22497701	70717	+	cfdp1	craniofacial development protein 1 [Source:ZFIN;Acc:ZDB-GENE-030131-5736]	-0.39	5.816	6.606	0.01932	0.429
ENSDARG00000043031	14	693732	711671	17939	+	ints10	integrator complex subunit 10 [Source:ZFIN;Acc:ZDB-GENE-050522-2]	0.593	4.043	6.6	0.01936	0.429
ENSDARG00000005945	21	27266056	27288076	22020	+	sart1	squamous cell carcinoma antigen recognised by T cells [Source:ZFIN;Acc:ZDB-GENE-040718-422]	-0.431	6.016	6.597	0.01939	0.429
ENSDARG00000058597	16	7299459	7322162	22703	-	nt5c3a	5'-nucleotidase, cytosolic IIIA [Source:ZFIN;Acc:ZDB-GENE-030131-439]	0.399	7.577	6.58	0.01952	0.429
ENSDARG00000009901	8	25590877	25606671	15794	+	slc38a5a	solute carrier family 38, member 5a [Source:ZFIN;Acc:ZDB-GENE-081105-92]	0.614	4.258	6.579	0.01953	0.429
ENSDARG00000019778	1	44342463	44348300	5837	-	rps6	ribosomal protein S6 [Source:ZFIN;Acc:ZDB-GENE-040801-8]	-0.34	10.268	6.561	0.01967	0.429
ENSDARG00000104903	25	7345632	7346897	1265	-	cdkn1cb	cyclin-dependent kinase inhibitor 1Cb [Source:ZFIN;Acc:ZDB-GENE-131127-286]	0.759	2.93	6.556	0.01972	0.429
ENSDARG00000010962	9	42926481	42928885	2404	-	fkbp7	FK506 binding protein 7 [Source:ZFIN;Acc:ZDB-GENE-030616-182]	-0.531	4.314	6.551	0.01976	0.429
ENSDARG00000042962	10	42215839	42258850	43011	-	dgcr2	DiGeorge syndrome critical region gene 2 [Source:ZFIN;Acc:ZDB-GENE-040718-404]	0.461	5.55	6.547	0.01979	0.429
ENSDARG00000045428	7	30508610	30511893	3283	+	mcee	methylmalonyl CoA epimerase [Source:ZFIN;Acc:ZDB-GENE-050522-368]	0.877	2.691	6.536	0.01988	0.429
ENSDARG00000045776	23	4763270	4769380	6110	-	cnbpa	CCHC-type zinc finger, nucleic acid binding protein a [Source:ZFIN;Acc:ZDB-GENE-030131-5045]	-0.4	7.045	6.526	0.01996	0.429
ENSDARG00000037958	3	32400288	32405422	5134	+	nosip	nitric oxide synthase interacting protein [Source:ZFIN;Acc:ZDB-GENE-041114-146]	0.529	4.505	6.522	0.01999	0.429
ENSDARG00000056059	12	18886051	18906194	20143	-	rangap1b	Ran GTPase activating protein 1b [Source:ZFIN;Acc:ZDB-GENE-040426-1921]	-0.429	6.241	6.513	0.02006	0.429
ENSDARG00000088805	16	29109043	29119290	10247	+	CR848841.1	Nestin [Source:UniProtKB/Swiss-Prot;Acc:P86839]	-0.425	6.72	6.508	0.02011	0.429
ENSDARG00000055566	24	5863796	5878951	15155	+	mastl	microtubule associated serine/threonine kinase-like [Source:ZFIN;Acc:ZDB-GENE-040801-128]	0.932	3.471	6.88	0.02014	0.429
ENSDARG00000035282	5	41522656	41523641	985	-	emc6	ER membrane protein complex subunit 6 [Source:ZFIN;Acc:ZDB-GENE-030131-9164]	0.542	5.849	6.686	0.02015	0.429
ENSDARG00000074829	16	12626632	12669820	43188	+	rasip1	Ras interacting protein 1 [Source:ZFIN;Acc:ZDB-GENE-120403-3]	-0.691	3.452	6.497	0.02019	0.429
ENSDARG00000015474	20	20331964	20370518	38554	-	ppp2r5ea	protein phosphatase 2, regulatory subunit B', epsilon isoform a [Source:ZFIN;Acc:ZDB-GENE-030904-7]	0.657	4.271	6.543	0.02022	0.429
ENSDARG00000003429	10	5016911	5024216	7305	-	hnrpdl	heterogeneous nuclear ribonucleoprotein D-like [Source:ZFIN;Acc:ZDB-GENE-040426-2717]	0.486	8.312	6.692	0.02037	0.429
ENSDARG00000098691	11	2758198	2759321	1123	+	CT583672.1		0.508	4.32	6.475	0.02038	0.429
ENSDARG00000079686	17	44349464	44362947	13483	+	naa30	N(alpha)-acetyltransferase 30, NatC catalytic subunit [Source:ZFIN;Acc:ZDB-GENE-081022-73]	0.73	3.099	6.466	0.02045	0.429
ENSDARG00000092337	8	16573953	16577781	3828	-	CU467861.1		-0.596	4.872	6.55	0.02049	0.429
ENSDARG00000103337	9	188605	197253	8648	+	rrp1	ribosomal RNA processing 1 [Source:ZFIN;Acc:ZDB-GENE-030131-9837]	-0.449	7.292	6.491	0.0205	0.429
ENSDARG00000005098	21	20273579	20286180	12601	-	zgc:86764	zgc:86764 [Source:ZFIN;Acc:ZDB-GENE-040718-435]	0.869	4.882	7.561	0.02057	0.429
ENSDARG00000076815	13	19152953	19186587	33634	+	eif3s10	eukaryotic translation initiation factor 3, subunit 10 (theta) [Source:ZFIN;Acc:ZDB-GENE-030131-5726]	-0.365	8.802	6.447	0.02062	0.429
ENSDARG00000055991	15	23576104	23594680	18576	-	hmbsb	hydroxymethylbilane synthase, b [Source:ZFIN;Acc:ZDB-GENE-050522-491]	0.47	5.045	6.439	0.02068	0.429
ENSDARG00000100455	15	14242761	14258018	15257	-	pnkp	polynucleotide kinase 3'-phosphatase [Source:ZFIN;Acc:ZDB-GENE-061013-433]	0.537	5.025	6.454	0.02077	0.429
ENSDARG00000061544	4	2027789	2065079	37290	-	ano6	anoctamin 6 [Source:ZFIN;Acc:ZDB-GENE-081104-64]	0.618	4.005	6.412	0.02091	0.429
ENSDARG00000063145	12	7220608	7230455	9847	+	tfam	transcription factor A, mitochondrial [Source:ZFIN;Acc:ZDB-GENE-061013-552]	-0.38	6.005	6.41	0.02093	0.429
ENSDARG00000043403	8	15201843	15212560	10717	+	paox1	polyamine oxidase (exo-N4-amino) 1 [Source:ZFIN;Acc:ZDB-GENE-081104-436]	0.996	3.575	7.067	0.021	0.429
ENSDARG00000108427	4	13274275	13275774	1499	+	BX470116.1		0.582	3.692	6.399	0.02102	0.429
ENSDARG00000036773	19	7676900	7690361	13461	+	s100s	S100 calcium binding protein S [Source:ZFIN;Acc:ZDB-GENE-040822-31]	0.797	2.518	6.381	0.02118	0.429
ENSDARG00000031494	19	27156286	27185860	29574	-	prrc2a	proline-rich coiled-coil 2A [Source:ZFIN;Acc:ZDB-GENE-010501-4]	0.383	5.959	6.38	0.02119	0.429
ENSDARG00000004636	15	26971193	26998665	27472	-	ccdc9	coiled-coil domain containing 9 [Source:ZFIN;Acc:ZDB-GENE-060929-520]	-0.388	6.819	6.38	0.02119	0.429
ENSDARG00000020944	17	45430071	45659457	229386	+	ezra	ezrin a [Source:ZFIN;Acc:ZDB-GENE-050522-18]	-0.564	4.261	6.38	0.02119	0.429
ENSDARG00000105323	11	222893	232327	9434	-	si:ch1073-456m8.1	si:ch1073-456m8.1 [Source:ZFIN;Acc:ZDB-GENE-160114-79]	0.483	5.419	6.367	0.0213	0.429
ENSDARG00000009484	2	3220757	3235048	14291	-	arf1	ADP-ribosylation factor 1 [Source:ZFIN;Acc:ZDB-GENE-010724-5]	0.375	7.416	6.361	0.02136	0.429
ENSDARG00000029170	7	23477813	23577053	99240	-	si:ch211-200p22.4	si:ch211-200p22.4 [Source:ZFIN;Acc:ZDB-GENE-081104-61]	0.438	5.199	6.352	0.02143	0.429
ENSDARG00000103339	11	41423595	41424874	1279	+	si:ch211-193l2.5	si:ch211-193l2.5 [Source:ZFIN;Acc:ZDB-GENE-141216-226]	-0.395	6.498	6.351	0.02145	0.429
ENSDARG00000079932	8	41196715	41248225	51510	+	zgc:152830	zgc:152830 [Source:ZFIN;Acc:ZDB-GENE-090312-55]	0.406	6.862	6.342	0.02153	0.429
ENSDARG00000099776	2	19339342	19343286	3944	+	glula	glutamate-ammonia ligase (glutamine synthase) a [Source:ZFIN;Acc:ZDB-GENE-030131-688]	0.451	7.262	6.38	0.02154	0.429
ENSDARG00000042010	16	54629440	54634651	5211	-	pklr	pyruvate kinase, liver and RBC [Source:ZFIN;Acc:ZDB-GENE-010907-1]	0.628	7.004	7.056	0.02159	0.429
ENSDARG00000104938	22	3167226	3195220	27994	+	ftsj3	FtsJ homolog 3 (E. coli) [Source:ZFIN;Acc:ZDB-GENE-030131-9828]	-0.411	5.98	6.328	0.02165	0.429
ENSDARG00000091398	13	7667162	7761345	94183	+	CABZ01065684.1		-0.861	2.764	6.327	0.02166	0.429
ENSDARG00000045660	25	25469479	25480639	11160	-	hic1l	hypermethylated in cancer 1 like [Source:ZFIN;Acc:ZDB-GENE-030620-1]	-0.606	3.583	6.318	0.02174	0.429
ENSDARG00000079110	24	37578902	37596409	17507	-	cluap1	clusterin associated protein 1 [Source:ZFIN;Acc:ZDB-GENE-040426-1943]	-0.514	4.024	6.308	0.02183	0.429
ENSDARG00000042742	22	16456503	16468364	11861	-	stx6	syntaxin 6 [Source:ZFIN;Acc:ZDB-GENE-030131-858]	0.526	4.19	6.297	0.02193	0.429
ENSDARG00000102249	18	1640563	1735554	94991	-	PEPD	peptidase D [Source:HGNC Symbol;Acc:HGNC:8840]	0.655	4.197	6.359	0.02193	0.429
ENSDARG00000077717	11	1369581	1374046	4465	-	rpl29	ribosomal protein L29 [Source:ZFIN;Acc:ZDB-GENE-040801-167]	-0.311	10.291	6.296	0.02194	0.429
ENSDARG00000018898	5	25080688	25094209	13521	+	zfand5a	zinc finger, AN1-type domain 5a [Source:ZFIN;Acc:ZDB-GENE-040426-1979]	0.777	4.623	6.902	0.02196	0.429
ENSDARG00000032985	12	21563019	21566868	3849	+	mrpl27	mitochondrial ribosomal protein L27 [Source:ZFIN;Acc:ZDB-GENE-050522-129]	-0.682	3.226	6.285	0.02204	0.429
ENSDARG00000102417	7	67086309	67093255	6946	-	psmd7	proteasome 26S subunit, non-ATPase 7 [Source:ZFIN;Acc:ZDB-GENE-030131-5541]	-0.443	6.053	6.274	0.02213	0.429
ENSDARG00000009553	21	26660840	26670357	9517	+	gng3	guanine nucleotide binding protein (G protein), gamma 3 [Source:ZFIN;Acc:ZDB-GENE-010705-1]	-0.468	4.958	6.264	0.02223	0.429
ENSDARG00000014041	8	29626735	29643183	16448	+	smarcad1a	SWI/SNF-related, matrix-associated actin-dependent regulator of chromatin, subfamily a, containing DEAD/H box 1 a [Source:ZFIN;Acc:ZDB-GENE-050522-499]	-0.39	5.672	6.262	0.02225	0.429
ENSDARG00000018742	12	23870056	23931860	61804	+	psme4b	proteasome activator subunit 4b [Source:ZFIN;Acc:ZDB-GENE-100316-4]	0.413	5.718	6.258	0.02228	0.429
ENSDARG00000096661	1	54586373	54593315	6942	-	si:ch211-286b5.5	si:ch211-286b5.5 [Source:ZFIN;Acc:ZDB-GENE-121214-209]	1.051	4.598	7.735	0.02234	0.429
ENSDARG00000100057	18	15500494	15582944	82450	-	ppfibp1b	PTPRF interacting protein, binding protein 1b (liprin beta 1) [Source:ZFIN;Acc:ZDB-GENE-060503-47]	-0.504	4.681	6.237	0.02249	0.429
ENSDARG00000004161	21	44018252	44043082	24830	+	ik	IK cytokine [Source:ZFIN;Acc:ZDB-GENE-030131-960]	-0.398	5.85	6.236	0.0225	0.429
ENSDARG00000010381	2	23695802	23706282	10480	+	rnf2	ring finger protein 2 [Source:ZFIN;Acc:ZDB-GENE-030131-5243]	0.542	4.887	6.253	0.02256	0.429
ENSDARG00000077060	6	42669157	42693200	24043	+	rbm6	RNA binding motif protein 6 [Source:ZFIN;Acc:ZDB-GENE-050309-79]	-0.403	6.124	6.228	0.02257	0.429
ENSDARG00000099449	5	22541101	22580102	39001	+	atrxl	alpha thalassemia/mental retardation syndrome X-linked, like [Source:ZFIN;Acc:ZDB-GENE-030131-2019]	-0.443	5.515	6.227	0.02257	0.429
ENSDARG00000041150	7	32540756	32562105	21349	-	slc17a6b	solute carrier family 17 (vesicular glutamate transporter), member 6b [Source:ZFIN;Acc:ZDB-GENE-030616-554]	0.623	3.664	6.227	0.02258	0.429
ENSDARG00000068996	10	29929303	29930127	824	-	hist2h2l	histone 2, H2, like [Source:ZFIN;Acc:ZDB-GENE-031118-36]	0.395	5.849	6.222	0.02262	0.429
ENSDARG00000100832	15	42604093	42614817	10724	+	CABZ01009451.1		-0.842	2.521	6.218	0.02266	0.429
ENSDARG00000088972	15	37953747	37974016	20269	-	si:dkey-238d18.4	si:dkey-238d18.4 [Source:ZFIN;Acc:ZDB-GENE-131121-307]	0.835	2.747	6.215	0.02269	0.429
ENSDARG00000058528	16	7786187	7813490	27303	+	cnot10	CCR4-NOT transcription complex, subunit 10 [Source:ZFIN;Acc:ZDB-GENE-060929-368]	0.608	3.437	6.209	0.02274	0.429
ENSDARG00000035557	5	23555797	23558006	2209	+	gabarapa	GABA(A) receptor-associated protein a [Source:ZFIN;Acc:ZDB-GENE-030131-5174]	0.399	6.449	6.205	0.02278	0.429
ENSDARG00000025073	4	377848	385003	7155	+	rpl18a	ribosomal protein L18a [Source:ZFIN;Acc:ZDB-GENE-040426-1071]	-0.352	9.973	6.195	0.02287	0.429
ENSDARG00000101628	7	49442973	49444419	1446	+	ascl1b	achaete-scute family bHLH transcription factor 1b [Source:ZFIN;Acc:ZDB-GENE-980526-174]	0.889	5.428	7.655	0.02289	0.429
ENSDARG00000010625	14	33542658	33551997	9339	+	clic2	chloride intracellular channel 2 [Source:ZFIN;Acc:ZDB-GENE-040718-299]	0.765	2.696	6.193	0.02289	0.429
ENSDARG00000021808	16	28643728	28656918	13190	+	nmt2	N-myristoyltransferase 2 [Source:ZFIN;Acc:ZDB-GENE-030131-717]	-0.444	5.547	6.19	0.02292	0.429
ENSDARG00000045815	4	7842499	7861102	18603	-	mcm10	minichromosome maintenance 10 replication initiation factor [Source:ZFIN;Acc:ZDB-GENE-041210-42]	-0.412	5.801	6.185	0.02297	0.429
ENSDARG00000006124	8	36951124	36994173	43049	+	kdm5c	lysine (K)-specific demethylase 5C [Source:ZFIN;Acc:ZDB-GENE-060810-94]	-0.364	7.489	6.182	0.023	0.429
ENSDARG00000019842	19	10336297	10376248	39951	-	cnot3b	CCR4-NOT transcription complex, subunit 3b [Source:ZFIN;Acc:ZDB-GENE-030131-5838]	-0.511	4.988	6.169	0.02313	0.429
ENSDARG00000069461	7	25776839	25778135	1296	-	rnaseka	ribonuclease, RNase K a [Source:ZFIN;Acc:ZDB-GENE-060825-301]	0.436	5.594	6.168	0.02314	0.429
ENSDARG00000020465	5	24369395	24378762	9367	-	ewsr1b	EWS RNA-binding protein 1b [Source:ZFIN;Acc:ZDB-GENE-030131-1600]	0.363	8.049	6.166	0.02315	0.429
ENSDARG00000037966	3	32519982	32526722	6740	+	thoc6	THO complex 6 [Source:ZFIN;Acc:ZDB-GENE-041010-198]	0.502	4.785	6.163	0.02318	0.429
ENSDARG00000008931	8	36998539	37011466	12927	-	renbp	renin binding protein [Source:ZFIN;Acc:ZDB-GENE-041212-34]	0.841	2.512	6.162	0.0232	0.429
ENSDARG00000012505	16	12922125	12931648	9523	+	u2af2a	U2 small nuclear RNA auxiliary factor 2a [Source:ZFIN;Acc:ZDB-GENE-050706-131]	-0.396	6.386	6.155	0.02326	0.429
ENSDARG00000011141	17	36951983	36989064	37081	-	dpysl5a	dihydropyrimidinase-like 5a [Source:ZFIN;Acc:ZDB-GENE-030131-3136]	0.458	5.352	6.153	0.02328	0.429
ENSDARG00000061120	10	24403276	24422264	18988	-	slc43a2b	solute carrier family 43 (amino acid system L transporter), member 2b [Source:ZFIN;Acc:ZDB-GENE-041212-6]	0.381	8.579	6.152	0.02329	0.429
ENSDARG00000011613	11	24101745	24107807	6062	+	rbm39a	RNA binding motif protein 39a [Source:ZFIN;Acc:ZDB-GENE-040426-2852]	-0.378	5.91	6.146	0.02335	0.429
ENSDARG00000100376	3	13369690	13396326	26636	-	amdhd2	amidohydrolase domain containing 2 [Source:ZFIN;Acc:ZDB-GENE-040426-1871]	0.627	3.206	6.143	0.02338	0.429
ENSDARG00000098766	21	26696637	26932091	235454	+	pcxa	pyruvate carboxylase a [Source:ZFIN;Acc:ZDB-GENE-090908-3]	-0.61	3.722	6.142	0.02339	0.429
ENSDARG00000059725	7	50134798	50137748	2950	-	hypk	huntingtin interacting protein K [Source:ZFIN;Acc:ZDB-GENE-080515-6]	-0.382	7.931	6.137	0.02344	0.429
ENSDARG00000099194	25	3521711	3550272	28561	+	CABZ01058261.1		-0.354	8.832	6.128	0.02352	0.429
ENSDARG00000008372	13	5450551	5808557	358006	-	spred2b	sprouty-related, EVH1 domain containing 2b [Source:ZFIN;Acc:ZDB-GENE-040426-2342]	-0.448	5.061	6.128	0.02352	0.429
ENSDARG00000012790	22	18199938	18216458	16520	-	tmem161a	transmembrane protein 161A [Source:ZFIN;Acc:ZDB-GENE-041111-267]	-0.556	4.05	6.123	0.02357	0.429
ENSDARG00000013150	15	35041675	35075591	33916	-	dhx16	DEAH (Asp-Glu-Ala-His) box polypeptide 16 [Source:ZFIN;Acc:ZDB-GENE-030131-8589]	-0.407	6.01	6.122	0.02358	0.429
ENSDARG00000008097	10	1659228	1669328	10100	-	srsf9	serine/arginine-rich splicing factor 9 [Source:ZFIN;Acc:ZDB-GENE-040426-2397]	0.443	7.311	6.163	0.02361	0.429
ENSDARG00000024694	9	16189064	16301875	112811	-	myo1b	myosin IB [Source:ZFIN;Acc:ZDB-GENE-030131-695]	0.45	4.737	6.112	0.02368	0.429
ENSDARG00000028721	11	2641175	2691019	49844	+	mapk14b	mitogen-activated protein kinase 14b [Source:ZFIN;Acc:ZDB-GENE-021007-1]	0.652	4.383	6.238	0.0237	0.429
ENSDARG00000071087	25	3221716	3232204	10488	+	slc35b4	solute carrier family 35, member B4 [Source:ZFIN;Acc:ZDB-GENE-030131-2457]	0.523	4.232	6.106	0.02374	0.429
ENSDARG00000061865	21	25083940	25135179	51239	+	ddx10	DEAD (Asp-Glu-Ala-Asp) box polypeptide 10 [Source:ZFIN;Acc:ZDB-GENE-071022-2]	-0.456	5.021	6.104	0.02377	0.429
ENSDARG00000044179	11	1874502	1923924	49422	+	rbms2a	RNA binding motif, single stranded interacting protein 2a [Source:ZFIN;Acc:ZDB-GENE-030912-2]	0.53	4.154	6.101	0.02379	0.429
ENSDARG00000026180	15	28315175	28329833	14658	-	prpf8	pre-mRNA processing factor 8 [Source:ZFIN;Acc:ZDB-GENE-030131-577]	0.422	7.208	6.099	0.02382	0.429
ENSDARG00000054096	21	37949115	37983432	34317	-	rbm41	RNA binding motif protein 41 [Source:ZFIN;Acc:ZDB-GENE-041114-107]	1.171	3.953	7.511	0.02384	0.429
ENSDARG00000018820	4	10065902	10131044	65142	+	flncb	filamin C, gamma b (actin binding protein 280) [Source:ZFIN;Acc:ZDB-GENE-041008-175]	0.595	4.367	6.118	0.02389	0.429
ENSDARG00000068434	15	47272416	47277435	5019	-	h3f3b.1	H3 histone, family 3B.1 [Source:ZFIN;Acc:ZDB-GENE-050417-65]	0.347	8.5	6.088	0.02392	0.429
ENSDARG00000045155	12	19016577	19021818	5241	+	phf5a	PHD finger protein 5A [Source:ZFIN;Acc:ZDB-GENE-021219-3]	0.583	4.986	6.234	0.02393	0.429
ENSDARG00000078606	20	3874238	3883266	9028	+	zgc:194224	zgc:194224 [Source:ZFIN;Acc:ZDB-GENE-081022-79]	-0.427	5.88	6.087	0.02394	0.429
ENSDARG00000019810	19	18680739	18689554	8815	-	nfe2l3	nuclear factor, erythroid 2-like 3 [Source:ZFIN;Acc:ZDB-GENE-040426-2334]	0.385	7.702	6.083	0.02397	0.429
ENSDARG00000006240	3	52290350	52349020	58670	+	slc27a1a	solute carrier family 27 (fatty acid transporter), member 1a [Source:ZFIN;Acc:ZDB-GENE-050320-112]	0.967	2.872	6.264	0.0241	0.429
ENSDARG00000015998	17	15141831	15181536	39705	-	wdhd1	WD repeat and HMG-box DNA binding protein 1 [Source:ZFIN;Acc:ZDB-GENE-030131-1665]	-0.5	5.053	6.061	0.02419	0.429
ENSDARG00000097635	15	46141931	46143819	1888	+	wu:fb18f06	wu:fb18f06 [Source:ZFIN;Acc:ZDB-GENE-030131-261]	-0.513	4.532	6.055	0.02426	0.429
ENSDARG00000044597	21	30959380	30977122	17742	-	ncbp3	nuclear cap binding subunit 3 [Source:ZFIN;Acc:ZDB-GENE-040426-826]	-0.754	2.682	6.053	0.02427	0.429
ENSDARG00000029063	7	13422416	13444585	22169	-	clpxa	caseinolytic mitochondrial matrix peptidase chaperone subunit a [Source:ZFIN;Acc:ZDB-GENE-040912-143]	0.503	4.355	6.05	0.02431	0.429
ENSDARG00000061169	17	26735575	26784428	48853	+	larp1b	La ribonucleoprotein domain family, member 1B [Source:ZFIN;Acc:ZDB-GENE-030131-4154]	0.726	6.787	7.214	0.02436	0.429
ENSDARG00000024548	10	44195235	44204915	9680	+	cryba4	crystallin, beta A4 [Source:ZFIN;Acc:ZDB-GENE-050522-143]	-0.44	5.031	6.04	0.02441	0.429
ENSDARG00000005915	2	57168005	57245049	77044	-	tcf3a	transcription factor 3a [Source:ZFIN;Acc:ZDB-GENE-990415-51]	-0.635	3.655	6.039	0.02442	0.429
ENSDARG00000036629	21	33418567	33422984	4417	+	rps14	ribosomal protein S14 [Source:ZFIN;Acc:ZDB-GENE-030131-8631]	-0.299	11.338	6.036	0.02445	0.429
ENSDARG00000105036	5	68960543	68973730	13187	+	arl6ip4	ADP-ribosylation factor-like 6 interacting protein 4 [Source:ZFIN;Acc:ZDB-GENE-050522-405]	-0.537	3.927	6.034	0.02447	0.429
ENSDARG00000041450	18	19142706	19150086	7380	+	rab11a	RAB11a, member RAS oncogene family [Source:ZFIN;Acc:ZDB-GENE-041114-53]	0.411	6.43	6.033	0.02448	0.429
ENSDARG00000015111	3	5709136	5734107	24971	-	ddx39ab	DEAD (Asp-Glu-Ala-Asp) box polypeptide 39Ab [Source:ZFIN;Acc:ZDB-GENE-040426-2902]	0.381	8.997	6.032	0.0245	0.429
ENSDARG00000006889	7	16096861	16209242	112381	+	mpped2a	metallophosphoesterase domain containing 2a [Source:ZFIN;Acc:ZDB-GENE-050417-241]	0.527	3.805	6.027	0.02454	0.429
ENSDARG00000018263	1	9270377	9280654	10277	+	pdia2	protein disulfide isomerase family A, member 2 [Source:ZFIN;Acc:ZDB-GENE-040426-705]	-0.939	2.752	6.075	0.02461	0.429
ENSDARG00000023323	17	32547875	32573138	25263	+	ywhaqb	tyrosine 3-monooxygenase/tryptophan 5-monooxygenase activation protein, theta polypeptide b [Source:ZFIN;Acc:ZDB-GENE-030131-7135]	0.365	8.613	6.015	0.02467	0.429
ENSDARG00000097467	6	57633549	57634300	751	-	CU693502.1		0.567	4.036	5.999	0.02484	0.429
ENSDARG00000028943	18	14800850	14868742	67892	-	mtss1la	metastasis suppressor 1-like a [Source:ZFIN;Acc:ZDB-GENE-030219-89]	-0.505	4.233	5.992	0.0249	0.429
ENSDARG00000053716	5	36066561	36074870	8309	+	zgc:153990	zgc:153990 [Source:ZFIN;Acc:ZDB-GENE-061013-144]	0.383	5.95	5.992	0.02491	0.429
ENSDARG00000044484	21	34814915	34846434	31519	+	cdc23	CDC23 (cell division cycle 23, yeast, homolog) [Source:ZFIN;Acc:ZDB-GENE-040426-866]	-0.521	4.009	5.99	0.02493	0.429
ENSDARG00000041332	14	47368941	47379687	10746	+	tmem33	transmembrane protein 33 [Source:ZFIN;Acc:ZDB-GENE-030131-5425]	0.366	6.318	5.981	0.02503	0.429
ENSDARG00000078233	1	43471896	43527762	55866	+	ctnnd1	catenin (cadherin-associated protein), delta 1 [Source:ZFIN;Acc:ZDB-GENE-110208-9]	0.361	7.176	5.966	0.02518	0.429
ENSDARG00000102997	3	36447618	36460642	13024	-	rrn3	RRN3 homolog, RNA polymerase I transcription factor [Source:ZFIN;Acc:ZDB-GENE-080225-1]	0.529	3.837	5.96	0.02525	0.429
ENSDARG00000011611	10	42693562	42712459	18897	+	actr1	ARP1 actin related protein 1, centractin [Source:ZFIN;Acc:ZDB-GENE-040426-2695]	0.383	6.873	5.953	0.02532	0.429
ENSDARG00000060027	7	40373751	40386814	13063	-	nom1	nucleolar protein with MIF4G domain 1 [Source:ZFIN;Acc:ZDB-GENE-060503-321]	-0.45	5.107	5.949	0.02536	0.429
ENSDARG00000035322	23	18796371	18830994	34623	+	myh7bb	myosin, heavy chain 7B, cardiac muscle, beta b [Source:ZFIN;Acc:ZDB-GENE-090311-5]	-0.588	3.778	5.943	0.02543	0.429
ENSDARG00000071378	22	19522497	19527825	5328	-	si:dkey-78l4.14	si:dkey-78l4.14 [Source:ZFIN;Acc:ZDB-GENE-050309-178]	0.714	2.952	5.939	0.02548	0.429
ENSDARG00000003963	15	15580589	15657241	76652	+	traf4a	tnf receptor-associated factor 4a [Source:ZFIN;Acc:ZDB-GENE-040308-1]	0.538	4.845	5.963	0.0255	0.429
ENSDARG00000044345	6	37677183	37753013	75830	+	cyfip1	cytoplasmic FMR1 interacting protein 1 [Source:ZFIN;Acc:ZDB-GENE-030131-8557]	0.403	5.602	5.93	0.02557	0.429
ENSDARG00000007271	24	26183745	26199317	15572	+	mynn	myoneurin [Source:ZFIN;Acc:ZDB-GENE-030131-5378]	-0.415	5.512	5.927	0.02561	0.429
ENSDARG00000062137	24	26869552	26916005	46453	-	stag1b	stromal antigen 1b [Source:ZFIN;Acc:ZDB-GENE-030131-1393]	0.512	5.964	6.094	0.02562	0.429
ENSDARG00000012553	8	28248406	28255413	7007	-	rap1aa	RAP1A, member of RAS oncogene family a [Source:ZFIN;Acc:ZDB-GENE-040625-167]	0.37	7.061	5.923	0.02565	0.429
ENSDARG00000101023	21	41283834	41286879	3045	-	msx2b	muscle segment homeobox 2b [Source:ZFIN;Acc:ZDB-GENE-980526-492]	0.886	3.213	6.134	0.02572	0.429
ENSDARG00000077955	24	21218126	21366563	148437	-	rnf6	ring finger protein (C3H2C3 type) 6 [Source:ZFIN;Acc:ZDB-GENE-100209-1]	0.608	3.714	5.907	0.02582	0.429
ENSDARG00000043864	18	1268163	1305037	36874	-	nptnb	neuroplastin b [Source:ZFIN;Acc:ZDB-GENE-040426-1821]	0.683	3.105	5.903	0.02586	0.429
ENSDARG00000061023	8	25940800	25952413	11613	+	BORCS6	si:dkey-72l14.4 [Source:ZFIN;Acc:ZDB-GENE-060531-151]	0.732	3.696	6.001	0.02591	0.429
ENSDARG00000043283	8	18552863	18563661	10798	+	prrg1	proline rich Gla (G-carboxyglutamic acid) 1 [Source:ZFIN;Acc:ZDB-GENE-041010-20]	0.521	4.718	5.897	0.02593	0.429
ENSDARG00000092115	7	26239633	26246893	7260	-	eif4a1a	eukaryotic translation initiation factor 4A1A [Source:ZFIN;Acc:ZDB-GENE-031030-2]	0.994	10.037	8.647	0.02594	0.429
ENSDARG00000004875	11	44805163	44830247	25084	+	tmc6b	transmembrane channel-like 6b [Source:ZFIN;Acc:ZDB-GENE-040718-460]	0.708	3.7	5.946	0.02595	0.429
ENSDARG00000095744	12	16752770	16755262	2492	-	si:dkey-269i1.4	si:dkey-269i1.4 [Source:ZFIN;Acc:ZDB-GENE-121214-37]	0.881	2.486	5.891	0.02599	0.429
ENSDARG00000025581	23	19786213	19789516	3303	-	rpl10	ribosomal protein L10 [Source:ZFIN;Acc:ZDB-GENE-030131-8656]	-0.31	9.869	5.891	0.02599	0.429
ENSDARG00000073732	16	16941264	17037673	96409	+	myh14	myosin, heavy chain 14, non-muscle [Source:ZFIN;Acc:ZDB-GENE-100921-1]	-0.385	6.455	5.889	0.02602	0.429
ENSDARG00000007744	15	25700060	25721066	21006	+	tsr1	TSR1, 20S rRNA accumulation, homolog (S. cerevisiae) [Source:ZFIN;Acc:ZDB-GENE-030131-3762]	-0.439	6.112	5.882	0.02609	0.429
ENSDARG00000079374	25	31620574	31860433	239859	+	tjp1b	tight junction protein 1b [Source:ZFIN;Acc:ZDB-GENE-070925-1]	0.353	6.903	5.88	0.02611	0.429
ENSDARG00000107151	16	36229821	36331260	101439	+	CT867953.1		0.77	2.527	5.876	0.02616	0.429
ENSDARG00000077584	7	34216355	34221132	4777	+	cln6a	CLN6, transmembrane ER protein a [Source:ZFIN;Acc:ZDB-GENE-041010-57]	0.615	3.526	5.869	0.02623	0.429
ENSDARG00000104030	16	35455980	35462202	6222	-	taf12	TAF12 RNA polymerase II, TATA box binding protein (TBP)-associated factor [Source:ZFIN;Acc:ZDB-GENE-031030-5]	0.445	6.212	5.894	0.02625	0.429
ENSDARG00000009170	7	66428844	66470139	41295	-	ctr9	CTR9 homolog, Paf1/RNA polymerase II complex component [Source:ZFIN;Acc:ZDB-GENE-030131-3782]	-0.366	6.599	5.867	0.02626	0.429
ENSDARG00000088524	4	25688914	25714388	25474	+	acot17	acyl-CoA thioesterase 17 [Source:ZFIN;Acc:ZDB-GENE-040426-2381]	0.682	3.545	5.884	0.02627	0.429
ENSDARG00000075445	2	38390943	38410247	19304	+	psmb5	proteasome subunit beta 5 [Source:ZFIN;Acc:ZDB-GENE-990415-215]	0.41	8.663	5.906	0.02628	0.429
ENSDARG00000026839	4	1908148	1910242	2094	+	med21	mediator complex subunit 21 [Source:ZFIN;Acc:ZDB-GENE-040426-2763]	0.545	4.134	5.865	0.02629	0.429
ENSDARG00000056438	23	23472968	23474754	1786	-	her9	hairy-related 9 [Source:ZFIN;Acc:ZDB-GENE-011213-1]	0.406	6.047	5.864	0.0263	0.429
ENSDARG00000003751	20	1219634	1248043	28409	-	lats1	large tumor suppressor kinase 1 [Source:ZFIN;Acc:ZDB-GENE-050523-2]	-0.639	3.541	5.861	0.02633	0.429
ENSDARG00000075024	23	44681180	44705411	24231	+	si:ch73-375g18.1	si:ch73-375g18.1 [Source:ZFIN;Acc:ZDB-GENE-110408-56]	0.466	5.385	5.849	0.02646	0.429
ENSDARG00000071424	22	22146319	22206902	60583	-	ap3d1	adaptor-related protein complex 3, delta 1 subunit [Source:ZFIN;Acc:ZDB-GENE-050208-437]	-0.413	6.186	5.847	0.02648	0.429
ENSDARG00000061145	7	28773737	28781318	7581	+	gfod2	glucose-fructose oxidoreductase domain containing 2 [Source:ZFIN;Acc:ZDB-GENE-061103-64]	0.618	3.648	5.841	0.02655	0.429
ENSDARG00000105184	15	33037679	33603994	566315	-	nbeab	neurobeachin b [Source:ZFIN;Acc:ZDB-GENE-120329-2]	-0.71	2.75	5.828	0.0267	0.429
ENSDARG00000088318	21	11824159	11862685	38526	+	ubap2a	ubiquitin associated protein 2a [Source:ZFIN;Acc:ZDB-GENE-070424-16]	-0.381	6.447	5.822	0.02677	0.429
ENSDARG00000033754	19	40590125	40595522	5397	+	rbm48	RNA binding motif protein 48 [Source:ZFIN;Acc:ZDB-GENE-060328-1]	-0.79	2.458	5.821	0.02678	0.429
ENSDARG00000041595	18	17429187	17437240	8053	+	ces3	carboxylesterase 3 [Source:ZFIN;Acc:ZDB-GENE-030131-9563]	0.947	3.034	5.957	0.0268	0.429
ENSDARG00000090568	7	23843536	23845994	2458	+	mrpl52	mitochondrial ribosomal protein L52 [Source:ZFIN;Acc:ZDB-GENE-110325-1]	-0.449	4.959	5.818	0.02681	0.429
ENSDARG00000055504	7	19230115	19239659	9544	+	si:ch211-212k18.7	si:ch211-212k18.7 [Source:ZFIN;Acc:ZDB-GENE-030131-1312]	0.468	4.468	5.817	0.02683	0.429
ENSDARG00000024681	1	54483431	54488960	5529	-	pane1	proliferation associated nuclear element [Source:ZFIN;Acc:ZDB-GENE-040611-4]	-0.552	4.748	5.854	0.02686	0.429
ENSDARG00000020834	9	12934264	12983197	48933	+	si:dkey-230p4.1	si:dkey-230p4.1 [Source:ZFIN;Acc:ZDB-GENE-081104-380]	-0.393	6.839	5.811	0.0269	0.429
ENSDARG00000043923	3	62341795	62348451	6656	-	sox9b	SRY (sex determining region Y)-box 9b [Source:ZFIN;Acc:ZDB-GENE-001103-2]	0.451	6.281	5.85	0.0269	0.429
ENSDARG00000092360	8	2477736	2484784	7048	-	si:ch211-51h9.6	si:ch211-51h9.6 [Source:ZFIN;Acc:ZDB-GENE-081104-234]	-0.753	3.026	5.805	0.02696	0.429
ENSDARG00000079857	17	23918860	23938636	19776	+	si:ch211-189k9.2	si:ch211-189k9.2 [Source:ZFIN;Acc:ZDB-GENE-100405-5]	0.594	6.318	6.355	0.02703	0.429
ENSDARG00000078318	1	11541457	11573540	32083	+	tmod1	tropomodulin 1 [Source:ZFIN;Acc:ZDB-GENE-090312-131]	0.592	3.362	5.798	0.02704	0.429
ENSDARG00000089750	12	16797536	16801288	3752	-	si:dkey-26g8.5	si:dkey-26g8.5 [Source:ZFIN;Acc:ZDB-GENE-121214-19]	0.377	9.525	5.823	0.02705	0.429
ENSDARG00000071671	14	22170426	22182235	11809	+	nudt22	nudix (nucleoside diphosphate linked moiety X)-type motif 22 [Source:ZFIN;Acc:ZDB-GENE-041010-171]	0.7	3.143	5.79	0.02714	0.429
ENSDARG00000019098	7	26438057	26466929	28872	+	cd82a	CD82 molecule a [Source:ZFIN;Acc:ZDB-GENE-030131-2818]	0.43	4.879	5.786	0.02718	0.429
ENSDARG00000015851	17	13089026	13099693	10667	+	pnn	pinin, desmosome associated protein [Source:ZFIN;Acc:ZDB-GENE-060519-3]	-0.433	7.573	5.825	0.02719	0.429
ENSDARG00000003127	21	32424189	32434541	10352	-	zgc:123105	zgc:123105 [Source:ZFIN;Acc:ZDB-GENE-051113-272]	0.482	5.735	5.835	0.0272	0.429
ENSDARG00000079271	12	3008563	3019149	10586	-	dcxr	dicarbonyl/L-xylulose reductase [Source:ZFIN;Acc:ZDB-GENE-030131-7002]	0.414	5.373	5.783	0.02722	0.429
ENSDARG00000016548	1	45233553	45264031	30478	+	eif5b	eukaryotic translation initiation factor 5B [Source:ZFIN;Acc:ZDB-GENE-050208-20]	-0.387	8.943	5.804	0.02723	0.429
ENSDARG00000058538	15	19902725	19943255	40530	+	alcamb	activated leukocyte cell adhesion molecule b [Source:ZFIN;Acc:ZDB-GENE-030131-1768]	-0.428	5.99	5.779	0.02726	0.429
ENSDARG00000058467	9	4708851	4755652	46801	+	prpf40a	PRP40 pre-mRNA processing factor 40 homolog A [Source:ZFIN;Acc:ZDB-GENE-030131-274]	-0.383	7.098	5.778	0.02727	0.429
ENSDARG00000056075	23	26167939	26193747	25808	-	rca2.1	regulator of complement activation group 2 gene 1 [Source:ZFIN;Acc:ZDB-GENE-050320-60]	0.427	4.916	5.774	0.02732	0.429
ENSDARG00000034852	10	17502923	17561599	58676	-	nt5c2l1	5'-nucleotidase, cytosolic II, like 1 [Source:ZFIN;Acc:ZDB-GENE-031006-8]	0.64	3.338	5.772	0.02734	0.429
ENSDARG00000069375	15	21939812	21942264	2452	-	zgc:162608	zgc:162608 [Source:ZFIN;Acc:ZDB-GENE-070410-86]	0.716	3.555	5.825	0.02736	0.429
ENSDARG00000004296	10	10843325	10865634	22309	+	ambp	alpha-1-microglobulin/bikunin precursor [Source:ZFIN;Acc:ZDB-GENE-040426-1608]	0.549	5.482	5.971	0.0274	0.429
ENSDARG00000036820	8	26273420	26307362	33942	+	mgll	monoglyceride lipase [Source:ZFIN;Acc:ZDB-GENE-031006-9]	0.691	3.759	5.825	0.02741	0.429
ENSDARG00000058179	6	15625041	15630927	5886	-	ackr3b	atypical chemokine receptor 3b [Source:ZFIN;Acc:ZDB-GENE-031116-61]	0.56	5.008	5.878	0.02742	0.429
ENSDARG00000079712	7	26122557	26137279	14722	-	gal3st4	galactose-3-O-sulfotransferase 4 [Source:ZFIN;Acc:ZDB-GENE-080408-1]	-0.408	5.262	5.763	0.02745	0.429
ENSDARG00000040110	12	16403764	16430481	26717	+	kif20bb	kinesin family member 20Bb [Source:ZFIN;Acc:ZDB-GENE-030131-9684]	-0.455	5.594	5.76	0.02749	0.429
ENSDARG00000036028	10	43914682	43924650	9968	-	arrdc3b	arrestin domain containing 3b [Source:ZFIN;Acc:ZDB-GENE-040912-182]	0.555	4.182	5.753	0.02757	0.429
ENSDARG00000103554	21	4599711	4684498	84787	-	notch1a	notch 1a [Source:ZFIN;Acc:ZDB-GENE-990415-173]	0.496	8.002	6.035	0.02764	0.429
ENSDARG00000101043	3	36317784	36340128	22344	-	ppl	periplakin [Source:ZFIN;Acc:ZDB-GENE-041008-196]	-0.397	6.947	5.745	0.02766	0.429
ENSDARG00000069102	8	21020387	21039669	19282	-	zgc:112962	zgc:112962 [Source:ZFIN;Acc:ZDB-GENE-050410-15]	-0.724	3.072	5.745	0.02767	0.429
ENSDARG00000043502	8	13313992	13327174	13182	-	ccdc124	coiled-coil domain containing 124 [Source:ZFIN;Acc:ZDB-GENE-040426-1483]	-0.376	5.686	5.739	0.02773	0.429
ENSDARG00000006316	21	26035178	26037945	2767	+	rpl23a	ribosomal protein L23a [Source:ZFIN;Acc:ZDB-GENE-030131-7479]	-0.313	10.333	5.736	0.02777	0.429
ENSDARG00000043154	10	36707047	36729630	22583	+	ucp3	uncoupling protein 3 [Source:ZFIN;Acc:ZDB-GENE-040426-1317]	0.754	4.546	6.262	0.02781	0.429
ENSDARG00000040251	16	29558313	29567926	9613	+	ctsk	cathepsin K [Source:ZFIN;Acc:ZDB-GENE-001205-4]	0.762	2.717	5.728	0.02786	0.43
ENSDARG00000062192	5	23138032	23171422	33390	-	TBC1D8B	si:dkey-110k5.6 [Source:ZFIN;Acc:ZDB-GENE-030131-3135]	0.744	3.119	5.715	0.02802	0.431
ENSDARG00000026908	10	3419527	3427326	7799	-	tmed2	transmembrane p24 trafficking protein 2 [Source:ZFIN;Acc:ZDB-GENE-030131-269]	0.434	7.343	5.749	0.02807	0.431
ENSDARG00000023852	11	6850036	6858635	8599	-	lsm4	LSM4 homolog, U6 small nuclear RNA and mRNA degradation associated [Source:ZFIN;Acc:ZDB-GENE-040426-1652]	0.352	6.619	5.709	0.02809	0.431
ENSDARG00000012378	8	49947815	49980415	32600	+	naa35	N(alpha)-acetyltransferase 35, NatC auxiliary subunit [Source:ZFIN;Acc:ZDB-GENE-030131-306]	-0.529	4.049	5.705	0.02814	0.431
ENSDARG00000102483	15	43997274	44028409	31135	-	wu:fb44b02	wu:fb44b02 [Source:ZFIN;Acc:ZDB-GENE-030131-739]	-0.4	5.248	5.702	0.02817	0.431
ENSDARG00000036876	23	31499961	31509993	10032	-	zgc:153284	zgc:153284 [Source:ZFIN;Acc:ZDB-GENE-060825-317]	0.644	5.316	6.203	0.02826	0.431
ENSDARG00000089930	1	11167909	11192045	24136	-	iqce	IQ motif containing E [Source:ZFIN;Acc:ZDB-GENE-090312-217]	0.682	2.946	5.689	0.02834	0.432
ENSDARG00000103404	22	24194372	24207292	12920	+	uchl5	ubiquitin carboxyl-terminal hydrolase L5 [Source:ZFIN;Acc:ZDB-GENE-040426-2051]	-0.371	5.876	5.682	0.02842	0.432
ENSDARG00000077732	3	59589106	59599428	10322	+	alyref	Aly/REF export factor [Source:ZFIN;Acc:ZDB-GENE-070928-29]	0.339	7.991	5.68	0.02844	0.432
ENSDARG00000006192	22	18290529	18359544	69015	+	gatad2ab	GATA zinc finger domain containing 2Ab [Source:ZFIN;Acc:ZDB-GENE-040426-2372]	-0.445	5.34	5.66	0.02868	0.433
ENSDARG00000099664	2	22697768	22707799	10031	-	sep15	selenoprotein 15 [Source:ZFIN;Acc:ZDB-GENE-030327-1]	0.44	8.06	5.74	0.02868	0.433
ENSDARG00000033861	7	71196415	71214765	18350	-	sepsecs	Sep (O-phosphoserine) tRNA:Sec (selenocysteine) tRNA synthase [Source:ZFIN;Acc:ZDB-GENE-040426-859]	0.582	3.889	5.659	0.0287	0.433
ENSDARG00000068640	10	36667339	36690215	22876	-	rsf1b.1	remodeling and spacing factor 1b, tandem duplicate 1 [Source:ZFIN;Acc:ZDB-GENE-030131-5829]	-0.374	7.681	5.653	0.02877	0.433
ENSDARG00000059939	20	8130962	8431836	300874	-	dab1a	Dab, reelin signal transducer, homolog 1a (Drosophila) [Source:ZFIN;Acc:ZDB-GENE-060528-1]	0.569	3.311	5.65	0.02881	0.433
ENSDARG00000078915	21	14791717	14950279	158562	-	mmp17a	matrix metallopeptidase 17a [Source:ZFIN;Acc:ZDB-GENE-070820-2]	-0.844	2.641	5.649	0.02883	0.433
ENSDARG00000010008	24	32261511	32278038	16527	+	vim	vimentin [Source:ZFIN;Acc:ZDB-GENE-011212-3]	-0.349	6.391	5.645	0.02887	0.433
ENSDARG00000074435	2	32492575	32502862	10287	-	ttc19	tetratricopeptide repeat domain 19 [Source:ZFIN;Acc:ZDB-GENE-070912-490]	-0.691	2.822	5.645	0.02887	0.433
ENSDARG00000038074	6	50393827	50414978	21151	+	ergic3	ERGIC and golgi 3 [Source:ZFIN;Acc:ZDB-GENE-040426-795]	0.361	6.977	5.632	0.02903	0.435
ENSDARG00000062206	19	27288461	27339050	50589	-	skiv2l	SKI2 homolog, superkiller viralicidic activity 2-like [Source:ZFIN;Acc:ZDB-GENE-010430-5]	-0.523	3.95	5.626	0.02911	0.435
ENSDARG00000010823	13	35385060	35401865	16805	-	memo1	mediator of cell motility 1 [Source:ZFIN;Acc:ZDB-GENE-030131-5571]	0.411	4.839	5.619	0.0292	0.435
ENSDARG00000058630	21	11237605	11274643	37038	-	zgc:162472	zgc:162472 [Source:ZFIN;Acc:ZDB-GENE-050809-88]	-0.573	4.56	5.652	0.02926	0.435
ENSDARG00000063031	22	10577180	10609340	32160	+	rad54l2	RAD54-like 2 (S. cerevisiae) [Source:ZFIN;Acc:ZDB-GENE-030131-3097]	-0.405	5.517	5.613	0.02927	0.435
ENSDARG00000045367	23	35609995	35619477	9482	+	tuba1b	tubulin, alpha 1b [Source:ZFIN;Acc:ZDB-GENE-030822-1]	0.413	8.527	5.663	0.02934	0.435
ENSDARG00000010279	25	2889822	2908815	18993	-	scamp2	secretory carrier membrane protein 2 [Source:ZFIN;Acc:ZDB-GENE-040426-2702]	0.579	3.878	5.601	0.02943	0.435
ENSDARG00000013031	7	17655909	17691948	36039	+	mta2	metastasis associated 1 family, member 2 [Source:ZFIN;Acc:ZDB-GENE-030131-4803]	0.387	7.699	5.599	0.02945	0.435
ENSDARG00000006120	15	27431517	27438464	6947	+	tbx2b	T-box 2b [Source:ZFIN;Acc:ZDB-GENE-990726-27]	-0.397	5.552	5.598	0.02947	0.435
ENSDARG00000103067	8	52802703	52843668	40965	+	adgrd2	adhesion G protein-coupled receptor D2 [Source:ZFIN;Acc:ZDB-GENE-081104-190]	-0.804	2.848	5.595	0.0295	0.435
ENSDARG00000021154	12	3889402	3904003	14601	-	PRODH2	zgc:92040 [Source:ZFIN;Acc:ZDB-GENE-040718-87]	0.602	3.349	5.58	0.02969	0.437
ENSDARG00000104353	6	9428666	9459755	31089	-	nop58	NOP58 ribonucleoprotein homolog (yeast) [Source:ZFIN;Acc:ZDB-GENE-040426-2140]	-0.359	9.24	5.574	0.02977	0.438
ENSDARG00000005134	12	28234934	28248209	13275	-	psmd11b	proteasome 26S subunit, non-ATPase 11b [Source:ZFIN;Acc:ZDB-GENE-030131-984]	0.359	6.488	5.571	0.02981	0.438
ENSDARG00000005675	6	42380374	42391072	10698	-	sec61a1l	Sec61 translocon alpha 1 subunit, like [Source:ZFIN;Acc:ZDB-GENE-021016-2]	0.455	5.659	5.582	0.02993	0.438
ENSDARG00000107086	2	54448370	54630267	181897	+	PIEZO2	piezo type mechanosensitive ion channel component 2 [Source:HGNC Symbol;Acc:HGNC:26270]	-0.515	4.527	5.56	0.02994	0.438
ENSDARG00000038205	11	41353999	41357664	3665	-	her2	hairy-related 2 [Source:ZFIN;Acc:ZDB-GENE-980526-274]	-0.337	6.972	5.56	0.02995	0.438
ENSDARG00000040946	9	32940681	32942789	2108	-	olig2	oligodendrocyte lineage transcription factor 2 [Source:ZFIN;Acc:ZDB-GENE-030131-4013]	-0.556	4.19	5.546	0.03013	0.439
ENSDARG00000097937	4	75662518	75673735	11217	-	si:dkey-172k15.5	si:dkey-172k15.5 [Source:ZFIN;Acc:ZDB-GENE-131127-219]	0.591	3.262	5.544	0.03015	0.439
ENSDARG00000018319	1	6978657	6989943	11286	-	arglu1b	arginine and glutamate rich 1b [Source:ZFIN;Acc:ZDB-GENE-040426-736]	-0.357	6.749	5.54	0.03021	0.439
ENSDARG00000071694	12	10315489	10328126	12637	-	ndc80	NDC80 kinetochore complex component [Source:ZFIN;Acc:ZDB-GENE-030131-904]	0.558	4.352	5.53	0.03034	0.439
ENSDARG00000055945	2	27000434	27026548	26114	+	asph	aspartate beta-hydroxylase [Source:ZFIN;Acc:ZDB-GENE-031112-5]	-0.329	8.455	5.528	0.03037	0.439
ENSDARG00000002642	8	18811860	18849488	37628	-	sh3gl1b	SH3-domain GRB2-like 1b [Source:ZFIN;Acc:ZDB-GENE-031001-6]	-0.734	2.861	5.528	0.03037	0.439
ENSDARG00000058371	23	10238225	10242488	4263	-	krt5	keratin 5 [Source:ZFIN;Acc:ZDB-GENE-991110-23]	-0.349	9.744	5.522	0.03045	0.439
ENSDARG00000018721	1	49441613	49547182	105569	+	npnt	nephronectin [Source:ZFIN;Acc:ZDB-GENE-090312-201]	-0.631	3.046	5.521	0.03046	0.439
ENSDARG00000101270	21	29785	39784	9999	+	klhl8	kelch-like family member 8 [Source:ZFIN;Acc:ZDB-GENE-070209-226]	0.608	3.673	5.52	0.03048	0.439
ENSDARG00000015554	9	31471414	31476264	4850	+	zic2a	zic family member 2 (odd-paired homolog, Drosophila), a [Source:ZFIN;Acc:ZDB-GENE-000710-4]	0.457	5.289	5.518	0.0305	0.439
ENSDARG00000059583	5	60719775	60747088	27313	-	rcc1l	RCC1 like [Source:ZFIN;Acc:ZDB-GENE-060526-370]	0.598	3.654	5.509	0.03061	0.439
ENSDARG00000042337	19	41930703	41933896	3193	-	chrac1	chromatin accessibility complex 1 [Source:ZFIN;Acc:ZDB-GENE-050227-18]	0.458	6.867	5.614	0.03062	0.439
ENSDARG00000077081	12	34662731	34722296	59565	+	slc38a10	solute carrier family 38, member 10 [Source:ZFIN;Acc:ZDB-GENE-050309-21]	-0.401	5.748	5.508	0.03063	0.439
ENSDARG00000014428	13	4104071	4175145	71074	-	ppp2r5d	protein phosphatase 2, regulatory subunit B', delta [Source:ZFIN;Acc:ZDB-GENE-040426-2568]	-0.386	6.91	5.504	0.03068	0.439
ENSDARG00000053405	7	30652132	30654880	2748	-	sord	sorbitol dehydrogenase [Source:ZFIN;Acc:ZDB-GENE-040426-1231]	0.937	2.916	5.701	0.03071	0.439
ENSDARG00000108863	19	47806669	47809811	3142	-	CABZ01072845.1		0.384	6.381	5.496	0.0308	0.439
ENSDARG00000105773	7	73891531	73892565	1034	-	CABZ01079826.1		-0.57	3.482	5.49	0.03087	0.439
ENSDARG00000058775	17	6173586	6191620	18034	-	SLC22A3	zgc:175176 [Source:ZFIN;Acc:ZDB-GENE-080204-92]	0.737	2.36	5.487	0.03091	0.439
ENSDARG00000006691	5	32282534	32286867	4333	+	rpl12	ribosomal protein L12 [Source:ZFIN;Acc:ZDB-GENE-030131-5297]	-0.302	10.2	5.481	0.03099	0.439
ENSDARG00000078383	3	59573807	59585761	11954	+	fam195b	family with sequence similarity 195, member B [Source:ZFIN;Acc:ZDB-GENE-060825-259]	0.785	4.11	5.936	0.03121	0.439
ENSDARG00000098153	5	51092587	51109617	17030	-	lhfpl2b	lipoma HMGIC fusion partner-like 2b [Source:ZFIN;Acc:ZDB-GENE-050417-10]	0.498	4.649	5.464	0.03122	0.439
ENSDARG00000022309	2	1767464	1819985	52521	+	dspa	desmoplakin a [Source:ZFIN;Acc:ZDB-GENE-030131-2743]	-0.409	5.347	5.458	0.03131	0.439
ENSDARG00000060306	23	33730473	33753734	23261	-	tfcp2	transcription factor CP2 [Source:ZFIN;Acc:ZDB-GENE-030131-2523]	-0.444	4.576	5.455	0.03135	0.439
ENSDARG00000071224	19	3296891	3299707	2816	-	si:ch211-133n4.4	si:ch211-133n4.4 [Source:ZFIN;Acc:ZDB-GENE-030131-898]	-0.35	6.326	5.451	0.0314	0.439
ENSDARG00000010516	24	21476479	21480728	4249	+	rpl21	ribosomal protein L21 [Source:ZFIN;Acc:ZDB-GENE-030131-8512]	-0.289	10.132	5.449	0.03143	0.439
ENSDARG00000052437	5	56983073	56984954	1881	-	mia	melanoma inhibitory activity [Source:ZFIN;Acc:ZDB-GENE-081022-66]	0.554	3.854	5.449	0.03143	0.439
ENSDARG00000071271	23	12610206	12677819	67613	+	SAC3D1	si:zfos-452g4.1 [Source:ZFIN;Acc:ZDB-GENE-030131-4791]	0.822	2.588	5.447	0.03145	0.439
ENSDARG00000101865	10	21843648	21862676	19028	+	pcdh1g30	protocadherin 1 gamma 30 [Source:ZFIN;Acc:ZDB-GENE-050609-23]	-0.729	2.97	5.447	0.03145	0.439
ENSDARG00000075527	12	16470694	16819445	348751	-	si:dkey-239j18.2	si:dkey-239j18.2 [Source:ZFIN;Acc:ZDB-GENE-121214-52]	0.445	6.42	5.493	0.03155	0.439
ENSDARG00000016765	19	9066271	9082558	16287	+	scamp3	secretory carrier membrane protein 3 [Source:ZFIN;Acc:ZDB-GENE-041114-33]	0.692	2.944	5.44	0.03156	0.439
ENSDARG00000102879	23	7826443	7892877	66434	-	myt1b	myelin transcription factor 1b [Source:ZFIN;Acc:ZDB-GENE-090313-67]	-0.364	6.099	5.439	0.03157	0.439
ENSDARG00000031427	13	8445609	8453587	7978	-	calm2a	calmodulin 2a (phosphorylase kinase, delta) [Source:ZFIN;Acc:ZDB-GENE-030804-3]	-0.343	6.24	5.436	0.03161	0.439
ENSDARG00000007407	11	27295918	27298545	2627	+	barx1	BARX homeobox 1 [Source:ZFIN;Acc:ZDB-GENE-050522-28]	0.651	3.937	5.496	0.03165	0.439
ENSDARG00000082753	MT	1019	1971	952	+	AC024175.17		-0.527	10.216	6.237	0.03168	0.439
ENSDARG00000069912	4	12820422	12863238	42816	-	hmga2	high mobility group AT-hook 2 [Source:ZFIN;Acc:ZDB-GENE-030131-3148]	-0.667	2.961	5.426	0.03174	0.439
ENSDARG00000096829	18	46153486	46162090	8604	+	blvrb	biliverdin reductase B [Source:ZFIN;Acc:ZDB-GENE-030131-1516]	0.526	4.329	5.415	0.0319	0.439
ENSDARG00000094300	5	1732439	1734163	1724	-	NUPR2	si:ch211-160e1.5 [Source:ZFIN;Acc:ZDB-GENE-070705-255]	0.857	5.713	6.756	0.0319	0.439
ENSDARG00000093120	1	39339338	39368905	29567	-	si:dkey-117m1.4	si:dkey-117m1.4 [Source:ZFIN;Acc:ZDB-GENE-090313-177]	-0.751	2.933	5.409	0.03198	0.439
ENSDARG00000034534	5	23741881	23756543	14662	+	atp6v1aa	ATPase, H+ transporting, lysosomal, V1 subunit Aa [Source:ZFIN;Acc:ZDB-GENE-040426-1143]	0.417	6.48	5.426	0.032	0.439
ENSDARG00000053452	8	41266576	41271693	5117	-	pop5	POP5 homolog, ribonuclease P/MRP subunit [Source:ZFIN;Acc:ZDB-GENE-050320-123]	0.475	4.26	5.397	0.03214	0.439
ENSDARG00000000830	24	37911920	37935591	23671	+	telo2	TEL2, telomere maintenance 2, homolog (S. cerevisiae) [Source:ZFIN;Acc:ZDB-GENE-061103-523]	0.711	2.841	5.393	0.0322	0.439
ENSDARG00000057863	23	17034925	17055642	20717	-	dnmt3bb.3	DNA (cytosine-5-)-methyltransferase beta, duplicate b.3 [Source:ZFIN;Acc:ZDB-GENE-050314-2]	-0.64	3.007	5.393	0.03221	0.439
ENSDARG00000004937	21	22310483	22322700	12217	-	skp2	S-phase kinase-associated protein 2, E3 ubiquitin protein ligase [Source:ZFIN;Acc:ZDB-GENE-030219-158]	0.485	4.478	5.388	0.03228	0.439
ENSDARG00000087555	14	971468	983874	12406	+	si:ch73-308l14.2	si:ch73-308l14.2 [Source:ZFIN;Acc:ZDB-GENE-141219-12]	-0.426	6.006	5.388	0.03235	0.439
ENSDARG00000062948	24	21395667	21433091	37424	+	wasf3b	WAS protein family, member 3b [Source:ZFIN;Acc:ZDB-GENE-070112-1512]	-0.394	5.898	5.382	0.03236	0.439
ENSDARG00000017960	12	33874081	33891572	17491	+	sfxn2	sideroflexin 2 [Source:ZFIN;Acc:ZDB-GENE-040426-2831]	0.349	5.921	5.382	0.03236	0.439
ENSDARG00000094459	4	40843716	40859902	16186	+	znf987	zinc finger protein 987 [Source:ZFIN;Acc:ZDB-GENE-120709-57]	0.451	5.031	5.38	0.03238	0.439
ENSDARG00000103608	11	43373822	43409713	35891	-	zgc:153431	zgc:153431 [Source:ZFIN;Acc:ZDB-GENE-060825-281]	0.792	2.59	5.38	0.03239	0.439
ENSDARG00000017835	13	33237806	33353891	116085	+	brf1a	BRF1, RNA polymerase III transcription initiation factor a [Source:ZFIN;Acc:ZDB-GENE-030131-6334]	-0.671	3.338	5.379	0.0324	0.439
ENSDARG00000103316	7	19300412	19306874	6462	+	si:ch211-212k18.5	si:ch211-212k18.5 [Source:ZFIN;Acc:ZDB-GENE-030131-379]	-0.407	6	5.378	0.03242	0.439
ENSDARG00000068401	18	37302756	37374658	71902	-	yap1	Yes-associated protein 1 [Source:ZFIN;Acc:ZDB-GENE-030131-9710]	0.359	6.693	5.371	0.03251	0.44
ENSDARG00000043873	17	11223903	11264487	40584	-	arid4a	AT rich interactive domain 4A (RBP1-like) [Source:ZFIN;Acc:ZDB-GENE-050809-105]	-0.392	7.723	5.37	0.03253	0.44
ENSDARG00000074506	12	33501512	33558386	56874	-	tmem94	transmembrane protein 94 [Source:ZFIN;Acc:ZDB-GENE-121130-1]	0.578	3.276	5.361	0.03266	0.441
ENSDARG00000027749	3	15040012	15060764	20752	-	hirip3	HIRA interacting protein 3 [Source:ZFIN;Acc:ZDB-GENE-030131-5753]	-0.368	7.914	5.355	0.03275	0.441
ENSDARG00000092816	3	15477467	15485513	8046	-	si:dkey-93n13.2	si:dkey-93n13.2 [Source:ZFIN;Acc:ZDB-GENE-091204-177]	0.75	3.029	5.348	0.03284	0.441
ENSDARG00000021225	2	37383093	37419143	36050	-	prkci	protein kinase C, iota [Source:ZFIN;Acc:ZDB-GENE-011105-1]	0.483	5.763	5.442	0.0329	0.441
ENSDARG00000041435	2	56215212	56224882	9670	-	uba52	ubiquitin A-52 residue ribosomal protein fusion product 1 [Source:ZFIN;Acc:ZDB-GENE-051023-7]	-0.291	10.38	5.342	0.03293	0.441
ENSDARG00000093597	13	33126396	33129349	2953	+	oip5	opa interacting protein 5 [Source:ZFIN;Acc:ZDB-GENE-090313-328]	0.706	2.945	5.341	0.03295	0.441
ENSDARG00000057317	8	18481862	18502176	20314	-	nexn	nexilin (F actin binding protein) [Source:ZFIN;Acc:ZDB-GENE-041114-92]	-0.462	7.119	5.467	0.03302	0.441
ENSDARG00000063466	11	306673	460034	153361	-	isy1	ISY1 splicing factor homolog [Source:ZFIN;Acc:ZDB-GENE-030131-5864]	0.383	5.17	5.334	0.03304	0.441
ENSDARG00000087554	17	20903854	20909625	5771	+	cdk1	cyclin-dependent kinase 1 [Source:ZFIN;Acc:ZDB-GENE-010320-1]	0.356	6.196	5.334	0.03305	0.441
ENSDARG00000008785	25	26434502	26449804	15302	-	dldh	dihydrolipoamide dehydrogenase [Source:ZFIN;Acc:ZDB-GENE-040120-4]	0.567	5.365	5.611	0.03309	0.441
ENSDARG00000041108	18	26437605	26444007	6402	+	ctsh	cathepsin H [Source:ZFIN;Acc:ZDB-GENE-030131-3539]	0.509	4.676	5.326	0.03316	0.441
ENSDARG00000028071	8	51176367	51306736	130369	-	bmp1a	bone morphogenetic protein 1a [Source:ZFIN;Acc:ZDB-GENE-060818-1]	0.567	3.624	5.326	0.03317	0.441
ENSDARG00000105034	19	14592638	14609723	17085	+	zdhhc18b	zinc finger, DHHC-type containing 18b [Source:ZFIN;Acc:ZDB-GENE-030131-6315]	0.722	2.828	5.323	0.03321	0.441
ENSDARG00000051874	25	22474140	22537130	62990	+	stra6	stimulated by retinoic acid 6 [Source:ZFIN;Acc:ZDB-GENE-060616-252]	0.364	5.689	5.319	0.03326	0.441
ENSDARG00000030278	25	25670954	25734031	63077	+	idh3a	isocitrate dehydrogenase 3 (NAD+) alpha [Source:ZFIN;Acc:ZDB-GENE-040426-1007]	0.379	5.694	5.309	0.03341	0.441
ENSDARG00000045878	4	1938042	1952493	14451	-	nudt4b	nudix (nucleoside diphosphate linked moiety X)-type motif 4b [Source:ZFIN;Acc:ZDB-GENE-040912-79]	0.405	5.534	5.308	0.03342	0.441
ENSDARG00000101060	14	14361191	14381590	20399	-	acrc	acidic repeat containing [Source:ZFIN;Acc:ZDB-GENE-050320-153]	0.701	3.168	5.306	0.03345	0.441
ENSDARG00000017294	6	53051836	53146007	94171	-	gnai2b	guanine nucleotide binding protein (G protein), alpha inhibiting activity polypeptide 2b [Source:ZFIN;Acc:ZDB-GENE-030131-5861]	0.794	2.39	5.305	0.03347	0.441
ENSDARG00000060506	13	36513122	36537526	24404	-	sos2	son of sevenless homolog 2 (Drosophila) [Source:ZFIN;Acc:ZDB-GENE-090319-5]	0.374	5.949	5.296	0.03361	0.442
ENSDARG00000061952	1	18869814	18906338	36524	-	si:dkey-245p14.7	si:dkey-245p14.7 [Source:ZFIN;Acc:ZDB-GENE-061207-66]	0.424	5.3	5.287	0.03374	0.442
ENSDARG00000069116	1	43689166	43693196	4030	+	timm10	translocase of inner mitochondrial membrane 10 homolog (yeast) [Source:ZFIN;Acc:ZDB-GENE-040718-427]	0.373	6.857	5.28	0.03384	0.442
ENSDARG00000100363	18	3438763	3455465	16702	-	dcun1d5	DCN1, defective in cullin neddylation 1, domain containing 5 (S. cerevisiae) [Source:ZFIN;Acc:ZDB-GENE-040426-2603]	0.343	6.421	5.277	0.03388	0.442
ENSDARG00000019808	6	17959265	17983562	24297	+	evpla	envoplakin a [Source:ZFIN;Acc:ZDB-GENE-030829-19]	-0.349	6.491	5.269	0.034	0.442
ENSDARG00000010673	12	46641512	46686254	44742	+	trim16	tripartite motif containing 16 [Source:ZFIN;Acc:ZDB-GENE-090512-6]	-0.638	2.851	5.268	0.03401	0.442
ENSDARG00000023151	1	52739715	52754176	14461	+	ucp1	uncoupling protein 1 [Source:ZFIN;Acc:ZDB-GENE-010503-1]	0.63	3.826	5.307	0.03402	0.442
ENSDARG00000108116	10	11555147	11560501	5354	+	BX640403.1		0.962	7.366	7.111	0.03405	0.442
ENSDARG00000054154	12	29125221	29155460	30239	+	bms1	BMS1 ribosome biogenesis factor [Source:ZFIN;Acc:ZDB-GENE-060720-2]	-0.424	6.893	5.299	0.03405	0.442
ENSDARG00000044420	22	37599175	37606102	6927	+	dnajc19	DnaJ (Hsp40) homolog, subfamily C, member 19 [Source:ZFIN;Acc:ZDB-GENE-040426-1730]	-0.39	5.02	5.264	0.03408	0.442
ENSDARG00000090912	17	43031044	43041345	10301	-	npc2	Niemann-Pick disease, type C2 [Source:ZFIN;Acc:ZDB-GENE-021206-13]	0.998	8.051	7.283	0.03409	0.442
ENSDARG00000100371	2	56935478	56961814	26336	+	eef2b	eukaryotic translation elongation factor 2b [Source:ZFIN;Acc:ZDB-GENE-030131-5128]	-0.325	10.548	5.272	0.03412	0.442
ENSDARG00000008976	20	23978198	24047196	68998	-	mdn1	midasin AAA ATPase 1 [Source:ZFIN;Acc:ZDB-GENE-041001-138]	-0.392	6.811	5.256	0.03419	0.442
ENSDARG00000004280	19	12487054	12512460	25406	+	seh1l	SEH1-like (S. cerevisiae) [Source:ZFIN;Acc:ZDB-GENE-030131-6689]	0.376	5.789	5.252	0.03425	0.442
ENSDARG00000102415	6	23991140	24003857	12717	-	scinla	scinderin like a [Source:ZFIN;Acc:ZDB-GENE-030131-2005]	-0.579	3.463	5.251	0.03428	0.442
ENSDARG00000076544	16	36977650	36991883	14233	-	aldh5a1	aldehyde dehydrogenase 5 family, member A1 (succinate-semialdehyde dehydrogenase) [Source:ZFIN;Acc:ZDB-GENE-070228-2]	0.767	2.609	5.237	0.03449	0.442
ENSDARG00000103409	22	3955794	3986463	30669	-	uhrf1	ubiquitin-like with PHD and ring finger domains 1 [Source:ZFIN;Acc:ZDB-GENE-040426-2039]	-0.391	7.274	5.234	0.03452	0.442
ENSDARG00000019144	13	24165445	24181178	15733	-	rab4a	RAB4a, member RAS oncogene family [Source:ZFIN;Acc:ZDB-GENE-040525-1]	0.738	2.674	5.231	0.03457	0.442
ENSDARG00000056929	10	22754606	22791207	36601	+	kdm6bb	lysine (K)-specific demethylase 6B, b [Source:ZFIN;Acc:ZDB-GENE-040724-166]	-0.389	6.047	5.227	0.03463	0.442
ENSDARG00000076004	9	34675268	34700766	25498	-	ppp2r3b	protein phosphatase 2, regulatory subunit B'', beta [Source:ZFIN;Acc:ZDB-GENE-070912-268]	0.623	4.43	5.382	0.03465	0.442
ENSDARG00000100419	3	42293261	42354956	61695	+	ints1	integrator complex subunit 1 [Source:ZFIN;Acc:ZDB-GENE-030131-6523]	0.449	4.653	5.222	0.03472	0.442
ENSDARG00000062269	18	21699199	21736572	37373	-	fan1	FANCD2/FANCI-associated nuclease 1 [Source:ZFIN;Acc:ZDB-GENE-030131-6225]	0.542	3.497	5.22	0.03475	0.442
ENSDARG00000043720	8	4677737	4704456	26719	-	cdc45	CDC45 cell division cycle 45 homolog (S. cerevisiae) [Source:ZFIN;Acc:ZDB-GENE-040426-2710]	0.381	6.344	5.217	0.03478	0.442
ENSDARG00000045308	24	23695674	23787351	91677	+	pola1	polymerase (DNA directed), alpha 1 [Source:ZFIN;Acc:ZDB-GENE-030114-9]	-0.349	7.19	5.217	0.03479	0.442
ENSDARG00000013250	5	43746530	43774821	28291	+	tars	threonyl-tRNA synthetase [Source:ZFIN;Acc:ZDB-GENE-041010-218]	-0.34	8.293	5.217	0.03479	0.442
ENSDARG00000023532	20	19107119	19159657	52538	+	pinx1	PIN2/TERF1 interacting, telomerase inhibitor 1 [Source:ZFIN;Acc:ZDB-GENE-030515-2]	-0.368	6.897	5.216	0.03481	0.442
ENSDARG00000012899	11	6859472	6870886	11414	-	ddx49	DEAD (Asp-Glu-Ala-Asp) box polypeptide 49 [Source:ZFIN;Acc:ZDB-GENE-031030-3]	-0.451	4.485	5.196	0.03512	0.444
ENSDARG00000007836	5	44204637	44210767	6130	+	ctsla	cathepsin La [Source:ZFIN;Acc:ZDB-GENE-030131-106]	0.439	8.848	5.396	0.0352	0.444
ENSDARG00000103907	19	48692229	48704029	11800	+	sgol1	shugoshin-like 1 (S. pombe) [Source:ZFIN;Acc:ZDB-GENE-070112-422]	-0.342	6.548	5.19	0.03521	0.444
ENSDARG00000089044	25	35783062	35783374	312	+	hist1h4l	histone 1, H4, like [Source:ZFIN;Acc:ZDB-GENE-070927-10]	-0.979	3.36	5.681	0.03534	0.444
ENSDARG00000104413	3	36286129	36298847	12718	-	rogdi	rogdi homolog (Drosophila) [Source:ZFIN;Acc:ZDB-GENE-030131-7582]	0.614	3.506	5.181	0.03535	0.444
ENSDARG00000005834	19	42056971	42139107	82136	+	gatad2b	GATA zinc finger domain containing 2B [Source:ZFIN;Acc:ZDB-GENE-060503-655]	-0.739	3.103	5.197	0.03542	0.444
ENSDARG00000041599	18	17439195	17472640	33445	+	zgc:91860	zgc:91860 [Source:ZFIN;Acc:ZDB-GENE-040704-34]	1.052	3.462	5.947	0.03544	0.444
ENSDARG00000099667	23	34030818	34035458	4640	+	snrpg	small nuclear ribonucleoprotein polypeptide G [Source:ZFIN;Acc:ZDB-GENE-040912-105]	0.39	6.029	5.175	0.03544	0.444
ENSDARG00000036232	18	113927	127873	13946	-	trpm7	transient receptor potential cation channel, subfamily M, member 7 [Source:ZFIN;Acc:ZDB-GENE-021115-2]	0.582	3.318	5.173	0.03547	0.444
ENSDARG00000044914	11	16603543	16840555	237012	-	suclg2	succinate-CoA ligase, GDP-forming, beta subunit [Source:ZFIN;Acc:ZDB-GENE-030114-3]	0.501	4.234	5.164	0.03562	0.444
ENSDARG00000011157	2	37521786	37555447	33661	-	arhgef18a	rho/rac guanine nucleotide exchange factor (GEF) 18a [Source:ZFIN;Acc:ZDB-GENE-040516-14]	0.4	5.45	5.161	0.03567	0.444
ENSDARG00000019526	2	16791730	16810701	18971	+	agfg1b	ArfGAP with FG repeats 1b [Source:ZFIN;Acc:ZDB-GENE-040426-1520]	0.666	2.955	5.159	0.03569	0.444
ENSDARG00000095556	18	7607071	7609022	1951	+	CR318588.4		0.373	6.857	5.157	0.03573	0.444
ENSDARG00000090152	23	43916596	43923261	6665	+	anapc10	anaphase promoting complex subunit 10 [Source:ZFIN;Acc:ZDB-GENE-060224-2]	-0.478	4.121	5.153	0.0358	0.444
ENSDARG00000004706	13	45294755	45306104	11349	+	syf2	SYF2 pre-mRNA-splicing factor [Source:ZFIN;Acc:ZDB-GENE-040801-170]	-0.357	5.407	5.147	0.03589	0.444
ENSDARG00000032639	4	22937496	22950494	12998	-	cd36	CD36 molecule (thrombospondin receptor) [Source:ZFIN;Acc:ZDB-GENE-040718-55]	0.751	2.59	5.146	0.0359	0.444
ENSDARG00000054290	2	38215491	38243146	27655	-	acin1a	apoptotic chromatin condensation inducer 1a [Source:ZFIN;Acc:ZDB-GENE-030616-583]	-0.299	9.074	5.14	0.036	0.444
ENSDARG00000104031	17	41034649	41044519	9870	+	mrpl33	mitochondrial ribosomal protein L33 [Source:ZFIN;Acc:ZDB-GENE-040914-42]	0.473	4.069	5.139	0.03601	0.444
ENSDARG00000062837	24	21719543	21758186	38643	-	spata13	spermatogenesis associated 13 [Source:ZFIN;Acc:ZDB-GENE-091116-25]	0.467	4.736	5.135	0.03608	0.444
ENSDARG00000097048	23	238004	240436	2432	-	CU571318.1		0.347	5.768	5.134	0.0361	0.444
ENSDARG00000091367	23	7066153	7118440	52287	-	prpf6	PRP6 pre-mRNA processing factor 6 homolog (S. cerevisiae) [Source:ZFIN;Acc:ZDB-GENE-030131-2575]	-0.343	6.31	5.132	0.03612	0.444
ENSDARG00000022232	3	54299328	54313359	14031	+	ppan	peter pan homolog (Drosophila) [Source:ZFIN;Acc:ZDB-GENE-030114-4]	-0.412	6.031	5.131	0.03614	0.444
ENSDARG00000043531	20	15653153	15655103	1950	+	jun	jun proto-oncogene [Source:ZFIN;Acc:ZDB-GENE-030131-7859]	0.63	3.229	5.129	0.03617	0.444
ENSDARG00000039343	4	5017054	5083765	66711	-	ahcyl2	adenosylhomocysteinase-like 2 [Source:ZFIN;Acc:ZDB-GENE-040115-5]	0.423	5.063	5.128	0.03619	0.444
ENSDARG00000058231	1	31076604	31124108	47504	-	nt5c2b	5'-nucleotidase, cytosolic IIb [Source:ZFIN;Acc:ZDB-GENE-061013-522]	-0.583	3.66	5.128	0.0362	0.444
ENSDARG00000055099	1	22815785	22867138	51353	-	fam184b	family with sequence similarity 184, member B [Source:ZFIN;Acc:ZDB-GENE-090313-380]	-0.562	3.63	5.123	0.03627	0.444
ENSDARG00000102471	6	4024087	4067699	43612	-	trak2	trafficking protein, kinesin binding 2 [Source:ZFIN;Acc:ZDB-GENE-030131-7496]	0.673	3.166	5.121	0.03631	0.444
ENSDARG00000021346	22	10172143	10182820	10677	+	pdhb	pyruvate dehydrogenase (lipoamide) beta [Source:ZFIN;Acc:ZDB-GENE-040426-2173]	0.45	6.094	5.177	0.03633	0.444
ENSDARG00000010553	14	31275262	31279094	3832	-	mmgt1	membrane magnesium transporter 1 [Source:ZFIN;Acc:ZDB-GENE-040801-65]	0.323	7.31	5.119	0.03634	0.444
ENSDARG00000103394	12	41016163	41057045	40882	+	kif5bb	kinesin family member 5B, b [Source:ZFIN;Acc:ZDB-GENE-070629-4]	-0.727	2.985	5.116	0.03639	0.444
ENSDARG00000043666	8	8445078	8451140	6062	-	abt1	activator of basal transcription 1 [Source:ZFIN;Acc:ZDB-GENE-050522-127]	-0.55	4.221	5.114	0.03646	0.444
ENSDARG00000061000	11	37765909	37816192	50283	-	klhdc8a	kelch domain containing 8A [Source:ZFIN;Acc:ZDB-GENE-120810-3]	0.67	6.129	5.898	0.03681	0.448
ENSDARG00000016771	2	17112043	17123598	11555	+	tfa	transferrin-a [Source:ZFIN;Acc:ZDB-GENE-980526-35]	0.374	9.372	5.133	0.03687	0.448
ENSDARG00000031261	8	13027044	13060487	33443	+	sap30bp	SAP30 binding protein [Source:ZFIN;Acc:ZDB-GENE-030131-457]	0.446	5.085	5.085	0.03688	0.448
ENSDARG00000043134	15	2556746	2580262	23516	+	cux1b	cut-like homeobox 1b [Source:ZFIN;Acc:ZDB-GENE-040801-260]	-0.453	4.354	5.081	0.03695	0.448
ENSDARG00000058042	4	9507588	9514482	6894	+	kitlgb	kit ligand b [Source:ZFIN;Acc:ZDB-GENE-070424-2]	-0.553	3.701	5.075	0.03705	0.448
ENSDARG00000039208	6	33926463	33932098	5635	-	nasp	nuclear autoantigenic sperm protein (histone-binding) [Source:ZFIN;Acc:ZDB-GENE-030131-5511]	-0.314	8.347	5.075	0.03705	0.448
ENSDARG00000024443	14	4169407	4186301	16894	+	gnpda2	glucosamine-6-phosphate deaminase 2 [Source:ZFIN;Acc:ZDB-GENE-091117-41]	0.358	5.523	5.073	0.03708	0.448
ENSDARG00000060868	12	33437691	33457896	20205	-	mbtd1	mbt domain containing 1 [Source:ZFIN;Acc:ZDB-GENE-060810-138]	0.457	6.553	5.205	0.03722	0.448
ENSDARG00000010655	1	49949092	49967238	18146	-	ppm1k	protein phosphatase, Mg2+/Mn2+ dependent, 1K [Source:ZFIN;Acc:ZDB-GENE-050306-8]	-0.433	4.81	5.065	0.03722	0.448
ENSDARG00000091304	11	36827621	36834444	6823	+	card19	caspase recruitment domain family, member 19 [Source:ZFIN;Acc:ZDB-GENE-041008-5]	1.014	3.315	5.633	0.03724	0.448
ENSDARG00000010411	16	12840211	12866408	26197	+	epn1	epsin 1 [Source:ZFIN;Acc:ZDB-GENE-040426-2680]	0.398	5.136	5.034	0.03774	0.453
ENSDARG00000014239	6	52262926	52339927	77001	+	esyt1b	extended synaptotagmin-like protein 1b [Source:ZFIN;Acc:ZDB-GENE-040724-209]	-0.647	2.963	5.033	0.03775	0.453
ENSDARG00000044365	6	32357282	32362239	4957	-	angptl3	angiopoietin-like 3 [Source:ZFIN;Acc:ZDB-GENE-010817-3]	0.426	4.404	5.023	0.03792	0.453
ENSDARG00000039543	13	4866846	4872153	5307	+	mrps6	mitochondrial ribosomal protein S6 [Source:ZFIN;Acc:ZDB-GENE-060825-59]	0.66	3.906	5.129	0.03793	0.453
ENSDARG00000103007	18	3045141	3056786	11645	-	rps3	ribosomal protein S3 [Source:ZFIN;Acc:ZDB-GENE-030131-8494]	-0.284	9.756	5.022	0.03795	0.453
ENSDARG00000004232	5	36093705	36101607	7902	+	dlb	deltaB [Source:ZFIN;Acc:ZDB-GENE-980526-114]	0.42	6.385	5.05	0.038	0.453
ENSDARG00000036005	10	4046071	4086400	40329	+	pitpnb	phosphatidylinositol transfer protein, beta [Source:ZFIN;Acc:ZDB-GENE-040426-895]	-0.427	5.445	5.017	0.03802	0.453
ENSDARG00000070651	11	18182723	18222131	39408	-	prkcdb	protein kinase C, delta b [Source:ZFIN;Acc:ZDB-GENE-111129-1]	0.507	4.145	5.009	0.03816	0.453
ENSDARG00000021556	14	30514238	30536394	22156	-	ubl3b	ubiquitin-like 3b [Source:ZFIN;Acc:ZDB-GENE-040630-4]	1.137	4.483	6.432	0.03821	0.453
ENSDARG00000021864	19	1902222	1905513	3291	-	rplp1	ribosomal protein, large, P1 [Source:ZFIN;Acc:ZDB-GENE-030131-8663]	-0.258	11.983	5.004	0.03824	0.453
ENSDARG00000055027	17	31679693	31695078	15385	-	pomt2	protein-O-mannosyltransferase 2 [Source:ZFIN;Acc:ZDB-GENE-070112-1002]	0.713	2.436	5.004	0.03824	0.453
ENSDARG00000078473	11	38272932	38287189	14257	-	nucks1a	nuclear casein kinase and cyclin-dependent kinase substrate 1a [Source:ZFIN;Acc:ZDB-GENE-040912-175]	0.318	10.197	5.002	0.03829	0.453
ENSDARG00000059809	9	33555034	33799786	244752	-	caska	calcium/calmodulin-dependent serine protein kinase a [Source:ZFIN;Acc:ZDB-GENE-020802-4]	0.34	6.145	5.001	0.0383	0.453
ENSDARG00000030064	17	21867897	21894950	27053	+	plekha1a	pleckstrin homology domain containing, family A (phosphoinositide binding specific) member 1a [Source:ZFIN;Acc:ZDB-GENE-040426-2780]	0.618	3.605	4.993	0.03843	0.453
ENSDARG00000103962	21	1964470	2042174	77704	-	add1	adducin 1 (alpha) [Source:ZFIN;Acc:ZDB-GENE-030909-2]	0.416	5.002	4.992	0.03846	0.453
ENSDARG00000105258	16	52960839	52979004	18165	+	cep72	centrosomal protein 72 [Source:ZFIN;Acc:ZDB-GENE-101115-1]	0.849	2.255	4.983	0.03861	0.453
ENSDARG00000032606	21	43333508	43379717	46209	+	sept8a	septin 8a [Source:ZFIN;Acc:ZDB-GENE-030131-309]	-0.346	5.91	4.981	0.03864	0.453
ENSDARG00000015628	14	28158777	28163286	4509	+	psmd10	proteasome 26S subunit, non-ATPase 10 [Source:ZFIN;Acc:ZDB-GENE-050112-1]	0.668	3.664	5.012	0.03864	0.453
ENSDARG00000045910	4	344361	372720	28359	+	tmem181	transmembrane protein 181 [Source:ZFIN;Acc:ZDB-GENE-060503-309]	0.49	4.038	4.979	0.03867	0.453
ENSDARG00000004754	21	43138887	43176216	37329	-	hspa4a	heat shock protein 4a [Source:ZFIN;Acc:ZDB-GENE-040426-2832]	0.332	6.278	4.979	0.03868	0.453
ENSDARG00000074229	12	4566317	4597507	31190	-	prr12a	proline rich 12a [Source:ZFIN;Acc:ZDB-GENE-041111-223]	-0.408	5.94	4.978	0.03869	0.453
ENSDARG00000038695	2	37140875	37151741	10866	-	elavl1	ELAV like RNA binding protein 1 [Source:ZFIN;Acc:ZDB-GENE-990415-245]	0.339	8.011	4.975	0.03874	0.453
ENSDARG00000069763	9	22820917	22838182	17265	+	etv5a	ets variant 5a [Source:ZFIN;Acc:ZDB-GENE-030131-9572]	-0.38	5.28	4.974	0.03877	0.453
ENSDARG00000055389	9	36023108	36033190	10082	+	si:dkey-67c22.2	si:dkey-67c22.2 [Source:ZFIN;Acc:ZDB-GENE-030131-5845]	-0.354	7.183	4.971	0.03882	0.453
ENSDARG00000092364	18	16997428	17000651	3223	+	si:ch211-218c6.8	si:ch211-218c6.8 [Source:ZFIN;Acc:ZDB-GENE-050419-103]	0.723	5.346	5.725	0.03884	0.453
ENSDARG00000006477	6	40557014	40565973	8959	+	ddi2	DNA-damage inducible protein 2 [Source:ZFIN;Acc:ZDB-GENE-031030-15]	0.351	5.846	4.957	0.03906	0.454
ENSDARG00000044093	17	24596689	24599878	3189	+	rpl13a	ribosomal protein L13a [Source:ZFIN;Acc:ZDB-GENE-030131-168]	-0.292	10.972	4.955	0.0391	0.454
ENSDARG00000005640	9	41234137	41238705	4568	-	adat3	adenosine deaminase, tRNA-specific 3 [Source:ZFIN;Acc:ZDB-GENE-030616-531]	1.147	2.515	5.361	0.03911	0.454
ENSDARG00000007449	3	29741976	29760658	18682	-	slc25a39	solute carrier family 25, member 39 [Source:ZFIN;Acc:ZDB-GENE-040426-1250]	0.509	3.749	4.952	0.03914	0.454
ENSDARG00000092517	5	63522677	63531753	9076	-	gpsm1a	G protein signaling modulator 1a [Source:ZFIN;Acc:ZDB-GENE-060526-302]	-0.568	3.623	4.949	0.0392	0.454
ENSDARG00000023214	25	22765479	22791971	26492	-	mob2a	MOB kinase activator 2a [Source:ZFIN;Acc:ZDB-GENE-040718-56]	-0.613	3.158	4.939	0.03938	0.455
ENSDARG00000016399	2	21405597	21418508	12911	+	riok1	RIO kinase 1 (yeast) [Source:ZFIN;Acc:ZDB-GENE-040426-1927]	-0.458	4.54	4.938	0.0394	0.455
ENSDARG00000056091	8	27803872	27839326	35454	-	cttnbp2nlb	CTTNBP2 N-terminal like b [Source:ZFIN;Acc:ZDB-GENE-040724-65]	-0.618	3.047	4.933	0.03948	0.455
ENSDARG00000020364	5	34858036	34861973	3937	+	fbp1b	fructose-1,6-bisphosphatase 1b [Source:ZFIN;Acc:ZDB-GENE-021206-11]	0.401	6.124	4.935	0.03949	0.455
ENSDARG00000060580	13	34563656	34624293	60637	+	tasp1	taspase, threonine aspartase, 1 [Source:ZFIN;Acc:ZDB-GENE-070424-242]	0.66	2.544	4.927	0.03958	0.455
ENSDARG00000058044	7	17848609	17864127	15518	+	rab1ba	zRAB1B, member RAS oncogene family a [Source:ZFIN;Acc:ZDB-GENE-040426-873]	0.55	5.712	5.277	0.03963	0.455
ENSDARG00000091176	4	39601669	39878629	276960	+	znf995	zinc finger protein 995 [Source:ZFIN;Acc:ZDB-GENE-080215-13]	0.64	2.874	4.923	0.03967	0.455
ENSDARG00000079029	17	32390609	32407978	17369	+	dhx32b	DEAH (Asp-Glu-Ala-His) box polypeptide 32b [Source:ZFIN;Acc:ZDB-GENE-130613-5]	-0.517	4.036	4.907	0.03996	0.458
ENSDARG00000108387	8	23196258	23198717	2459	-	CR759927.6		-0.482	5.324	4.958	0.04	0.458
ENSDARG00000006060	4	847995	885445	37450	-	aim1b	crystallin beta-gamma domain containing 1b [Source:ZFIN;Acc:ZDB-GENE-030131-7179]	-0.504	3.828	4.901	0.04007	0.458
ENSDARG00000071288	23	513708	533149	19441	-	samhd1	SAM domain and HD domain 1 [Source:ZFIN;Acc:ZDB-GENE-090313-386]	0.396	5.345	4.9	0.04007	0.458
ENSDARG00000011072	18	6362075	6394151	32076	-	ddx11	DEAD/H (Asp-Glu-Ala-Asp/His) box helicase 11 [Source:ZFIN;Acc:ZDB-GENE-041114-191]	-0.468	3.969	4.889	0.04028	0.459
ENSDARG00000069168	18	18942417	18953032	10615	-	si:dkey-73n10.1	si:dkey-73n10.1 [Source:ZFIN;Acc:ZDB-GENE-030131-9311]	0.566	3.671	4.888	0.04029	0.459
ENSDARG00000040266	7	26223389	26226754	3365	-	sox19b	SRY (sex determining region Y)-box 19b [Source:ZFIN;Acc:ZDB-GENE-010111-1]	-0.454	4.729	4.884	0.04037	0.46
ENSDARG00000104136	4	60131648	60320535	188887	+	CR450780.4		0.428	4.495	4.877	0.04049	0.46
ENSDARG00000092290	1	22798529	22815795	17266	+	si:dkeyp-26a9.2	si:dkeyp-26a9.2 [Source:ZFIN;Acc:ZDB-GENE-090313-379]	-0.452	4.563	4.876	0.04051	0.46
ENSDARG00000053448	10	8086664	8101873	15209	-	si:ch211-251f6.6	si:ch211-251f6.6 [Source:ZFIN;Acc:ZDB-GENE-030131-3219]	0.559	6.125	5.324	0.04053	0.46
ENSDARG00000061951	4	22591880	22617931	26051	-	golgb1	golgin B1 [Source:ZFIN;Acc:ZDB-GENE-030429-9]	-0.322	6.609	4.871	0.0406	0.46
ENSDARG00000011824	16	22834441	22860199	25758	-	pbxip1b	pre-B-cell leukemia homeobox interacting protein 1b [Source:ZFIN;Acc:ZDB-GENE-070112-2032]	-0.411	6.071	4.885	0.04068	0.46
ENSDARG00000098355	3	44405173	44414425	9252	-	atp5h	ATP synthase, H+ transporting, mitochondrial Fo complex, subunit d [Source:ZFIN;Acc:ZDB-GENE-040426-1658]	0.413	7.328	4.9	0.04087	0.461
ENSDARG00000078803	5	24315298	24365610	50312	-	gas2l1	growth arrest-specific 2 like 1 [Source:ZFIN;Acc:ZDB-GENE-070705-38]	0.734	2.627	4.851	0.04097	0.461
ENSDARG00000037503	14	12085891	12180608	94717	+	thoc2	THO complex 2 [Source:ZFIN;Acc:ZDB-GENE-030616-54]	-0.4	7.233	4.878	0.04101	0.461
ENSDARG00000021720	6	40186698	40314609	127911	-	col7a1	collagen, type VII, alpha 1 [Source:ZFIN;Acc:ZDB-GENE-030131-2427]	-0.364	5.976	4.848	0.04103	0.461
ENSDARG00000069261	4	25961173	26027343	66170	+	metap2a	methionyl aminopeptidase 2a [Source:ZFIN;Acc:ZDB-GENE-061013-5]	-0.715	3.204	4.876	0.04105	0.461
ENSDARG00000052419	2	54966493	55053809	87316	+	ankrd12	ankyrin repeat domain 12 [Source:ZFIN;Acc:ZDB-GENE-040426-846]	-0.333	6.703	4.847	0.04105	0.461
ENSDARG00000070475	19	30761362	30771746	10384	-	khdrbs1b	KH domain containing, RNA binding, signal transduction associated 1b [Source:ZFIN;Acc:ZDB-GENE-040426-2344]	-0.42	6.913	4.901	0.04117	0.462
ENSDARG00000051875	25	22523767	22541638	17871	-	islr2	immunoglobulin superfamily containing leucine-rich repeat 2 [Source:ZFIN;Acc:ZDB-GENE-050320-95]	0.54	4.432	4.864	0.04126	0.462
ENSDARG00000056720	11	26132764	26137959	5195	-	utp3	UTP3, small subunit (SSU) processome component, homolog (S. cerevisiae) [Source:ZFIN;Acc:ZDB-GENE-040912-163]	-0.348	5.704	4.829	0.04138	0.462
ENSDARG00000042467	9	3576999	3637687	60688	+	tlk1a	tousled-like kinase 1a [Source:ZFIN;Acc:ZDB-GENE-071008-2]	-0.658	3.117	4.828	0.0414	0.462
ENSDARG00000071029	23	17002162	17019098	16936	+	si:dkey-147f3.4	si:dkey-147f3.4 [Source:ZFIN;Acc:ZDB-GENE-061009-29]	-0.793	2.363	4.826	0.04145	0.462
ENSDARG00000100636	11	26138383	26145791	7408	+	rbm12	RNA binding motif protein 12 [Source:ZFIN;Acc:ZDB-GENE-081022-16]	0.371	5.529	4.824	0.04148	0.462
ENSDARG00000042724	15	20428862	20459520	30658	+	supt5h	SPT5 homolog, DSIF elongation factor subunit [Source:ZFIN;Acc:ZDB-GENE-001207-1]	-0.371	6.125	4.823	0.04149	0.462
ENSDARG00000063068	17	7687721	8016202	328481	-	syne1b	spectrin repeat containing, nuclear envelope 1b [Source:ZFIN;Acc:ZDB-GENE-071218-4]	-0.482	5.181	4.858	0.04164	0.463
ENSDARG00000018936	19	43415636	43434920	19284	-	zcchc17	zinc finger, CCHC domain containing 17 [Source:ZFIN;Acc:ZDB-GENE-040325-2]	-0.427	4.622	4.811	0.04171	0.463
ENSDARG00000004712	9	51970052	51976287	6235	-	tbr1b	T-box, brain, 1b [Source:ZFIN;Acc:ZDB-GENE-000323-1]	-0.641	2.938	4.81	0.04173	0.463
ENSDARG00000077082	11	15905881	16105164	199283	+	agtrap	angiotensin II receptor-associated protein [Source:ZFIN;Acc:ZDB-GENE-050309-11]	0.61	3.652	4.834	0.04174	0.463
ENSDARG00000001818	22	26109347	26216321	106974	-	c3b.2	complement component c3b, tandem duplicate 2 [Source:ZFIN;Acc:ZDB-GENE-030131-3063]	0.553	3.297	4.804	0.04185	0.463
ENSDARG00000100133	9	54185532	54206826	21294	+	lect1	leukocyte cell derived chemotaxin 1 [Source:ZFIN;Acc:ZDB-GENE-010713-1]	-0.415	4.671	4.804	0.04185	0.463
ENSDARG00000014303	25	17493669	17514904	21235	+	vac14	vac14 homolog (S. cerevisiae) [Source:ZFIN;Acc:ZDB-GENE-040912-82]	0.755	2.615	4.796	0.042	0.464
ENSDARG00000057911	20	9983545	9993078	9533	-	zgc:86709	zgc:86709 [Source:ZFIN;Acc:ZDB-GENE-040625-35]	0.674	3.111	4.793	0.04207	0.464
ENSDARG00000075021	11	27457855	27491875	34020	-	fam120a	family with sequence similarity 120A [Source:ZFIN;Acc:ZDB-GENE-110131-10]	0.367	5.266	4.789	0.04214	0.464
ENSDARG00000005122	21	17013930	17071908	57978	+	atp2a2b	ATPase, Ca++ transporting, cardiac muscle, slow twitch 2b [Source:ZFIN;Acc:ZDB-GENE-030131-867]	0.337	6.253	4.789	0.04215	0.464
ENSDARG00000014680	18	26061595	26110160	48565	+	znf710a	zinc finger protein 710a [Source:ZFIN;Acc:ZDB-GENE-030131-5559]	-0.626	3.174	4.787	0.04218	0.464
ENSDARG00000098674	18	50859410	50876414	17004	-	ppfia1	protein tyrosine phosphatase, receptor type, f polypeptide (PTPRF), interacting protein (liprin), alpha 1 [Source:ZFIN;Acc:ZDB-GENE-080214-4]	0.534	3.833	4.785	0.04221	0.464
ENSDARG00000075883	12	49193301	49197913	4612	-	bub3	BUB3 mitotic checkpoint protein [Source:ZFIN;Acc:ZDB-GENE-041010-210]	0.293	8.396	4.78	0.04231	0.464
ENSDARG00000030789	9	38504670	38542425	37755	+	ddx18	DEAD (Asp-Glu-Ala-Asp) box polypeptide 18 [Source:ZFIN;Acc:ZDB-GENE-030131-9685]	-0.326	7.023	4.778	0.04235	0.464
ENSDARG00000015552	19	15238120	15325059	86939	-	phactr4a	phosphatase and actin regulator 4a [Source:ZFIN;Acc:ZDB-GENE-051030-69]	-0.373	5.328	4.77	0.04251	0.464
ENSDARG00000029252	6	3556124	3567874	11750	+	ssb	Sjogren syndrome antigen B (autoantigen La) [Source:ZFIN;Acc:ZDB-GENE-030131-223]	-0.402	6.583	4.796	0.04255	0.464
ENSDARG00000102640	25	29900004	29914020	14016	-	pdia3	protein disulfide isomerase family A, member 3 [Source:ZFIN;Acc:ZDB-GENE-031002-9]	-0.331	6.736	4.765	0.04261	0.464
ENSDARG00000058471	1	8469029	8477732	8703	+	plk1	polo-like kinase 1 (Drosophila) [Source:ZFIN;Acc:ZDB-GENE-021115-7]	0.37	6.717	4.763	0.04265	0.464
ENSDARG00000022768	8	23125978	23130745	4767	+	gid8a	GID complex subunit 8 homolog a (S. cerevisiae) [Source:ZFIN;Acc:ZDB-GENE-040426-1669]	-0.555	3.293	4.761	0.04267	0.464
ENSDARG00000038879	15	1529583	1569981	40398	-	ift80	intraflagellar transport 80 homolog (Chlamydomonas) [Source:ZFIN;Acc:ZDB-GENE-041212-50]	0.693	2.429	4.76	0.0427	0.464
ENSDARG00000075245	13	2599772	2695204	95432	+	wdr11	WD repeat domain 11 [Source:ZFIN;Acc:ZDB-GENE-081107-28]	0.52	3.808	4.758	0.04273	0.464
ENSDARG00000056318	23	24672368	24682953	10585	+	kansl2	KAT8 regulatory NSL complex subunit 2 [Source:ZFIN;Acc:ZDB-GENE-041010-67]	-0.48	4.242	4.753	0.04283	0.464
ENSDARG00000076796	14	32729969	32837683	107714	-	dlg3	discs, large homolog 3 (Drosophila) [Source:ZFIN;Acc:ZDB-GENE-050208-93]	-0.358	5.479	4.753	0.04284	0.464
ENSDARG00000011152	22	10128125	10136310	8185	+	rpp14	ribonuclease P/MRP 14 subunit [Source:ZFIN;Acc:ZDB-GENE-050522-182]	0.447	4.378	4.74	0.04309	0.466
ENSDARG00000013414	4	22030786	22130498	99712	-	lin7a	lin-7 homolog A (C. elegans) [Source:ZFIN;Acc:ZDB-GENE-040426-1665]	0.749	2.378	4.735	0.0432	0.466
ENSDARG00000038754	2	35621179	35629332	8153	+	plk3	polo-like kinase 3 (Drosophila) [Source:ZFIN;Acc:ZDB-GENE-030131-6134]	0.474	5.27	4.779	0.04324	0.466
ENSDARG00000079964	9	3425075	3429191	4116	-	dlx2a	distal-less homeobox 2a [Source:ZFIN;Acc:ZDB-GENE-980526-212]	0.541	3.719	4.729	0.0433	0.466
ENSDARG00000007739	1	1641562	1649038	7476	+	atp1a1a.2	ATPase, Na+/K+ transporting, alpha 1a polypeptide, tandem duplicate 2 [Source:ZFIN;Acc:ZDB-GENE-001212-2]	-0.474	5.05	4.754	0.04337	0.466
ENSDARG00000042660	22	15694110	15695553	1443	+	fam32a	family with sequence similarity 32, member A [Source:ZFIN;Acc:ZDB-GENE-040704-44]	-0.298	8.06	4.725	0.04338	0.466
ENSDARG00000062330	13	12651813	12853463	201650	+	si:ch211-233a24.2	si:ch211-233a24.2 [Source:ZFIN;Acc:ZDB-GENE-090313-98]	-0.595	3.029	4.724	0.0434	0.466
ENSDARG00000075158	7	31223590	31347061	123471	-	igdcc3	immunoglobulin superfamily, DCC subclass, member 3 [Source:ZFIN;Acc:ZDB-GENE-080303-24]	0.487	3.713	4.723	0.04343	0.466
ENSDARG00000069342	2	7366942	7375242	8300	-	zgc:153115	zgc:153115 [Source:ZFIN;Acc:ZDB-GENE-061013-418]	0.384	5.681	4.72	0.04348	0.466
ENSDARG00000054823	17	27253007	27254905	1898	-	id3	inhibitor of DNA binding 3 [Source:ZFIN;Acc:ZDB-GENE-020515-1]	0.339	7.856	4.716	0.04356	0.466
ENSDARG00000023988	14	50475097	50502978	27881	+	dctn4	dynactin 4 [Source:ZFIN;Acc:ZDB-GENE-050417-306]	-0.551	3.938	4.716	0.04357	0.466
ENSDARG00000017004	2	42755833	42855515	99682	-	myo10	myosin X [Source:ZFIN;Acc:ZDB-GENE-070912-277]	-0.495	3.974	4.704	0.0438	0.468
ENSDARG00000105412	14	46621283	46627586	6303	+	si:ch211-276i12.11	si:ch211-276i12.11 [Source:ZFIN;Acc:ZDB-GENE-160628-5]	0.576	3.628	4.693	0.04402	0.469
ENSDARG00000008502	13	994893	999805	4912	-	pno1	partner of NOB1 homolog [Source:ZFIN;Acc:ZDB-GENE-040426-1419]	-0.367	6.422	4.692	0.04404	0.469
ENSDARG00000045230	24	39718205	39722738	4533	-	cox6b1	cytochrome c oxidase subunit VIb polypeptide 1 [Source:ZFIN;Acc:ZDB-GENE-040718-448]	-0.59	3.847	4.719	0.04405	0.469
ENSDARG00000040666	9	38348774	38352300	3526	+	nifk	nucleolar protein interacting with the FHA domain of MKI67 [Source:ZFIN;Acc:ZDB-GENE-021231-4]	0.433	5.762	4.717	0.0441	0.469
ENSDARG00000041570	1	537627	596152	58525	+	mrpl39	mitochondrial ribosomal protein L39 [Source:ZFIN;Acc:ZDB-GENE-030131-6520]	-0.483	3.886	4.682	0.04425	0.47
ENSDARG00000057075	13	12346788	12353601	6813	-	lamtor3	late endosomal/lysosomal adaptor, MAPK and MTOR activator 3 [Source:ZFIN;Acc:ZDB-GENE-050522-345]	0.355	5.83	4.679	0.0443	0.47
ENSDARG00000008542	11	37441489	37453061	11572	-	yod1	YOD1 deubiquitinase [Source:ZFIN;Acc:ZDB-GENE-050417-217]	0.454	4.324	4.677	0.04434	0.47
ENSDARG00000011743	10	17790445	17802444	11999	+	pigo	phosphatidylinositol glycan anchor biosynthesis, class O [Source:ZFIN;Acc:ZDB-GENE-091204-80]	0.495	3.871	4.674	0.0444	0.47
ENSDARG00000088891	9	7392453	7419404	26951	-	slc23a3	solute carrier family 23, member 3 [Source:ZFIN;Acc:ZDB-GENE-070912-714]	0.721	2.588	4.668	0.04453	0.471
ENSDARG00000004757	8	47153362	47161620	8258	-	ybx1	Y box binding protein 1 [Source:ZFIN;Acc:ZDB-GENE-000629-3]	0.349	8.908	4.681	0.04457	0.471
ENSDARG00000026865	18	12307848	12358760	50912	-	fam107b	family with sequence similarity 107, member B [Source:ZFIN;Acc:ZDB-GENE-031030-12]	-0.452	4.462	4.664	0.04461	0.471
ENSDARG00000041908	5	68055846	68072444	16598	+	usp39	ubiquitin specific peptidase 39 [Source:ZFIN;Acc:ZDB-GENE-030131-966]	-0.36	6.198	4.659	0.04471	0.471
ENSDARG00000100854	19	48104149	48186562	82413	+	ago4	argonaute RISC catalytic component 4 [Source:ZFIN;Acc:ZDB-GENE-030131-5357]	0.358	5.258	4.659	0.04472	0.471
ENSDARG00000045123	12	13614144	13683609	69465	+	oplah	5-oxoprolinase (ATP-hydrolysing) [Source:ZFIN;Acc:ZDB-GENE-121214-293]	0.591	3.304	4.654	0.04482	0.471
ENSDARG00000017744	1	18842182	18868864	26682	+	smc2	structural maintenance of chromosomes 2 [Source:ZFIN;Acc:ZDB-GENE-030131-105]	-0.355	6.859	4.653	0.04484	0.471
ENSDARG00000026185	2	52456476	52470678	14202	+	ccdc94	coiled-coil domain containing 94 [Source:ZFIN;Acc:ZDB-GENE-040426-841]	-0.407	4.456	4.65	0.0449	0.471
ENSDARG00000000175	3	23621601	23624283	2682	+	hoxb2a	homeobox B2a [Source:ZFIN;Acc:ZDB-GENE-990415-103]	0.568	3.208	4.642	0.04507	0.472
ENSDARG00000044485	23	39227795	39234669	6874	+	sall4	spalt-like transcription factor 4 [Source:ZFIN;Acc:ZDB-GENE-060328-2]	-0.58	3.301	4.641	0.04507	0.472
ENSDARG00000092394	20	23304845	23327353	22508	-	dcun1d4	DCN1, defective in cullin neddylation 1, domain containing 4 (S. cerevisiae) [Source:ZFIN;Acc:ZDB-GENE-041014-248]	0.517	4.139	4.635	0.04521	0.473
ENSDARG00000102403	25	13750482	13774721	24239	-	cry2	cryptochrome circadian clock 2 [Source:ZFIN;Acc:ZDB-GENE-010426-6]	-0.584	2.951	4.631	0.04529	0.473
ENSDARG00000078250	5	50455416	50458078	2662	+	zgc:194398	zgc:194398 [Source:ZFIN;Acc:ZDB-GENE-081022-111]	-0.657	2.907	4.63	0.04531	0.473
ENSDARG00000095451	18	25003735	25010115	6380	-	si:ch211-196l7.4	si:ch211-196l7.4 [Source:ZFIN;Acc:ZDB-GENE-050419-122]	0.392	5.621	4.625	0.04541	0.473
ENSDARG00000054272	18	38266788	38290290	23502	-	caprin1b	cell cycle associated protein 1b [Source:ZFIN;Acc:ZDB-GENE-040426-2020]	-0.359	6.622	4.62	0.04553	0.473
ENSDARG00000009218	14	23381803	23387569	5766	-	mars2	methionyl-tRNA synthetase 2, mitochondrial [Source:ZFIN;Acc:ZDB-GENE-111201-1]	0.675	2.712	4.616	0.04561	0.473
ENSDARG00000091198	10	10354785	10367787	13002	+	urm1	ubiquitin related modifier 1 [Source:ZFIN;Acc:ZDB-GENE-091204-300]	0.606	4.077	4.699	0.04562	0.473
ENSDARG00000068641	8	25792752	25797967	5215	-	taf10	TAF10 RNA polymerase II, TATA box binding protein (TBP)-associated factor [Source:ZFIN;Acc:ZDB-GENE-060526-334]	0.443	5.44	4.639	0.04568	0.473
ENSDARG00000101701	13	1741303	1775424	34121	+	bmp5	bone morphogenetic protein 5 [Source:ZFIN;Acc:ZDB-GENE-040426-1413]	0.545	4.789	4.735	0.04572	0.473
ENSDARG00000057984	3	16363418	16387641	24223	-	eps8l1	eps8-like1 [Source:ZFIN;Acc:ZDB-GENE-050306-14]	-0.606	2.902	4.61	0.04572	0.473
ENSDARG00000070151	19	42486348	42550131	63783	+	nfyc	nuclear transcription factor Y, gamma [Source:ZFIN;Acc:ZDB-GENE-030131-2165]	0.333	6.178	4.61	0.04572	0.473
ENSDARG00000020866	16	23999186	24033538	34352	+	apoa4b.2	apolipoprotein A-IV b, tandem duplicate 2 [Source:ZFIN;Acc:ZDB-GENE-030131-3143]	0.86	4.227	5.261	0.04573	0.473
ENSDARG00000075211	2	22103903	22162635	58732	-	chd7	chromodomain helicase DNA binding protein 7 [Source:ZFIN;Acc:ZDB-GENE-070912-179]	-0.391	8.69	4.689	0.04585	0.473
ENSDARG00000002745	20	19093095	19098439	5344	+	tdh	L-threonine dehydrogenase [Source:ZFIN;Acc:ZDB-GENE-040426-2379]	0.35	6.198	4.602	0.0459	0.473
ENSDARG00000074552	11	5845376	5855460	10084	+	ndufs7	NADH dehydrogenase (ubiquinone) Fe-S protein 7, (NADH-coenzyme Q reductase) [Source:ZFIN;Acc:ZDB-GENE-041111-261]	0.508	6.387	4.935	0.04595	0.473
ENSDARG00000043665	20	10496774	10500711	3937	-	glrx5	glutaredoxin 5 homolog (S. cerevisiae) [Source:ZFIN;Acc:ZDB-GENE-040426-1957]	0.668	4.178	4.836	0.04613	0.475
ENSDARG00000020298	22	756788	760665	3877	-	btg2	B-cell translocation gene 2 [Source:ZFIN;Acc:ZDB-GENE-000210-15]	0.349	7.551	4.586	0.04623	0.475
ENSDARG00000023999	17	28607357	28653079	45722	+	heatr5a	HEAT repeat containing 5a [Source:ZFIN;Acc:ZDB-GENE-030616-152]	0.623	2.703	4.582	0.04632	0.476
ENSDARG00000075252	25	25413416	25451290	37874	+	phrf1	PHD and ring finger domains 1 [Source:ZFIN;Acc:ZDB-GENE-030131-624]	-0.328	6.184	4.576	0.04645	0.476
ENSDARG00000003795	18	26112295	26130964	18669	-	idh2	isocitrate dehydrogenase 2 (NADP+), mitochondrial [Source:ZFIN;Acc:ZDB-GENE-031118-95]	-0.327	7.095	4.574	0.04648	0.476
ENSDARG00000091996	5	30014378	30015748	1370	-	si:ch211-117m20.5	si:ch211-117m20.5 [Source:ZFIN;Acc:ZDB-GENE-030131-12]	-0.443	5.212	4.587	0.04651	0.476
ENSDARG00000098171	15	14197043	14276820	79777	-	zgc:162193	zgc:162193 [Source:ZFIN;Acc:ZDB-GENE-030131-2035]	0.642	3.108	4.571	0.04656	0.476
ENSDARG00000041237	16	7459124	7461982	2858	-	med18	mediator of RNA polymerase II transcription, subunit 18 homolog (yeast) [Source:ZFIN;Acc:ZDB-GENE-040426-1276]	0.58	3.543	4.562	0.04676	0.476
ENSDARG00000007141	7	38408775	38414079	5304	+	psmc3	proteasome 26S subunit, ATPase 3 [Source:ZFIN;Acc:ZDB-GENE-030131-666]	0.4	7.614	4.608	0.04676	0.476
ENSDARG00000101619	23	39851457	39858323	6866	-	minos1	mitochondrial inner membrane organizing system 1 [Source:ZFIN;Acc:ZDB-GENE-060825-325]	0.471	5.138	4.599	0.04678	0.476
ENSDARG00000024602	17	33422957	33434079	11122	+	zgc:162964	zgc:162964 [Source:ZFIN;Acc:ZDB-GENE-030131-9798]	-0.612	2.956	4.561	0.04678	0.476
ENSDARG00000062139	13	13814225	13873554	59329	+	eif2ak3	eukaryotic translation initiation factor 2-alpha kinase 3 [Source:ZFIN;Acc:ZDB-GENE-050414-2]	0.509	3.55	4.56	0.04679	0.476
ENSDARG00000059337	24	9147022	9159774	12752	-	tgif1	TGFB-induced factor homeobox 1 [Source:ZFIN;Acc:ZDB-GENE-030131-475]	-0.381	6.923	4.57	0.04694	0.477
ENSDARG00000060445	16	38400671	38405997	5326	+	elp6	elongator acetyltransferase complex subunit 6 [Source:ZFIN;Acc:ZDB-GENE-060825-249]	0.711	3.164	4.573	0.04708	0.478
ENSDARG00000012495	7	30501840	30508425	6585	-	mphosph10	M-phase phosphoprotein 10 (U3 small nucleolar ribonucleoprotein) [Source:ZFIN;Acc:ZDB-GENE-030131-2146]	-0.358	6.31	4.541	0.04721	0.478
ENSDARG00000040674	9	41888365	41939633	51268	+	ctdsp1	CTD (carboxy-terminal domain, RNA polymerase II, polypeptide A) small phosphatase 1 [Source:ZFIN;Acc:ZDB-GENE-050522-523]	0.432	4.758	4.541	0.04722	0.478
ENSDARG00000012076	5	37378347	37381368	3021	+	apoa1a	apolipoprotein A-Ia [Source:ZFIN;Acc:ZDB-GENE-990415-14]	0.292	11.4	4.562	0.04729	0.478
ENSDARG00000101139	21	7627126	7662938	35812	+	agpat2	1-acylglycerol-3-phosphate O-acyltransferase 2 (lysophosphatidic acid acyltransferase, beta) [Source:ZFIN;Acc:ZDB-GENE-061103-541]	0.393	4.968	4.536	0.04732	0.478
ENSDARG00000011020	11	2062909	2227366	164457	-	hnrnpa1a	heterogeneous nuclear ribonucleoprotein A1a [Source:ZFIN;Acc:ZDB-GENE-040426-1546]	0.413	5.498	4.532	0.04741	0.478
ENSDARG00000002897	11	2547461	2563393	15932	-	INPP1	si:ch211-160o17.2 [Source:ZFIN;Acc:ZDB-GENE-141219-3]	0.5	3.608	4.53	0.04745	0.478
ENSDARG00000021945	23	14437469	14460429	22960	-	ddx23	DEAD (Asp-Glu-Ala-Asp) box polypeptide 23 [Source:ZFIN;Acc:ZDB-GENE-030131-6215]	-0.345	6.519	4.524	0.04758	0.478
ENSDARG00000022303	2	1825740	1830943	5203	+	higd1a	HIG1 hypoxia inducible domain family, member 1A [Source:ZFIN;Acc:ZDB-GENE-030826-15]	0.689	5.676	5.232	0.04769	0.478
ENSDARG00000040045	2	45474	48529	3055	-	cldn1	claudin 1 [Source:ZFIN;Acc:ZDB-GENE-010328-11]	0.523	4.174	4.525	0.04769	0.478
ENSDARG00000017423	1	52129951	52156044	26093	-	patl1	protein associated with topoisomerase II homolog 1 (yeast) [Source:ZFIN;Acc:ZDB-GENE-070209-83]	0.363	5.913	4.518	0.04771	0.478
ENSDARG00000077721	1	54006002	54024014	18012	+	knop1	lysine-rich nucleolar protein 1 [Source:ZFIN;Acc:ZDB-GENE-090313-76]	-0.324	6.973	4.518	0.04772	0.478
ENSDARG00000045297	2	5265724	5287858	22134	-	phb2a	prohibitin 2a [Source:ZFIN;Acc:ZDB-GENE-030131-3141]	-0.349	6.377	4.507	0.04795	0.48
ENSDARG00000015790	2	16879115	16897100	17985	-	atp1b3a	ATPase, Na+/K+ transporting, beta 3a polypeptide [Source:ZFIN;Acc:ZDB-GENE-990415-167]	0.309	6.484	4.501	0.04808	0.481
ENSDARG00000029292	2	10160260	10173908	13648	-	zgc:55943	zgc:55943 [Source:ZFIN;Acc:ZDB-GENE-040426-2013]	-0.402	4.773	4.486	0.04842	0.482
ENSDARG00000017299	19	32579388	32581848	2460	+	fabp11a	fatty acid binding protein 11a [Source:ZFIN;Acc:ZDB-GENE-040912-132]	0.376	7.779	4.509	0.04848	0.482
ENSDARG00000093647	9	19582097	19583715	1618	+	si:dkey-48g21.7	si:dkey-48g21.7 [Source:ZFIN;Acc:ZDB-GENE-050309-95]	-0.621	2.787	4.481	0.04853	0.482
ENSDARG00000103643	25	8550359	8583679	33320	-	unc45a	unc-45 myosin chaperone A [Source:ZFIN;Acc:ZDB-GENE-050417-158]	-0.588	2.907	4.476	0.04865	0.482
ENSDARG00000103978	16	36118243	36154631	36388	+	sh3bp5b	SH3-domain binding protein 5b (BTK-associated) [Source:ZFIN;Acc:ZDB-GENE-040426-2813]	0.567	3.493	4.475	0.04867	0.482
ENSDARG00000044083	17	24461478	24502981	41503	-	peli1b	pellino E3 ubiquitin protein ligase 1b [Source:ZFIN;Acc:ZDB-GENE-061027-372]	0.537	3.816	4.473	0.04871	0.482
ENSDARG00000100481	10	35640786	35669892	29106	-	smg6	SMG6 nonsense mediated mRNA decay factor [Source:ZFIN;Acc:ZDB-GENE-081107-52]	-0.456	4.319	4.471	0.04877	0.482
ENSDARG00000007025	14	46362715	46376443	13728	+	ttc9c	tetratricopeptide repeat domain 9C [Source:ZFIN;Acc:ZDB-GENE-040426-1053]	0.587	3.283	4.469	0.04881	0.482
ENSDARG00000099309	6	352167	352394	227	+	si:zfos-169g10.3	si:zfos-169g10.3 [Source:ZFIN;Acc:ZDB-GENE-120215-190]	-0.453	4.728	4.467	0.04885	0.482
ENSDARG00000027109	5	40524582	40542615	18033	-	zfr	zinc finger RNA binding protein [Source:ZFIN;Acc:ZDB-GENE-030131-378]	-0.351	6.195	4.467	0.04885	0.482
ENSDARG00000038237	17	23216097	23233851	17754	-	tbc1d12a	TBC1 domain family, member 12a [Source:ZFIN;Acc:ZDB-GENE-030131-3920]	0.46	4.229	4.466	0.04886	0.482
ENSDARG00000023396	16	7463116	7499186	36070	+	atg5	ATG5 autophagy related 5 homolog (S. cerevisiae) [Source:ZFIN;Acc:ZDB-GENE-040801-149]	0.484	3.742	4.465	0.04891	0.482
ENSDARG00000057949	14	16819849	16856658	36809	+	slc43a3b	solute carrier family 43, member 3b [Source:ZFIN;Acc:ZDB-GENE-060312-28]	0.651	2.844	4.46	0.049	0.482
ENSDARG00000027611	9	24412198	24431723	19525	-	cavin2a	caveolae associated protein 2a [Source:ZFIN;Acc:ZDB-GENE-090313-215]	-0.362	5.175	4.46	0.04901	0.482
ENSDARG00000077897	18	36650914	36667290	16376	+	znf296	zinc finger protein 296 [Source:ZFIN;Acc:ZDB-GENE-050419-201]	-0.421	4.306	4.459	0.04903	0.482
ENSDARG00000021702	1	25352433	25369474	17041	-	pdcd4a	programmed cell death 4a [Source:ZFIN;Acc:ZDB-GENE-040426-1920]	0.4	5.864	4.47	0.04913	0.482
ENSDARG00000038835	14	49056569	49077859	21290	+	ppid	peptidylprolyl isomerase D [Source:ZFIN;Acc:ZDB-GENE-040625-34]	0.332	7.695	4.451	0.04922	0.482
ENSDARG00000035332	10	33629977	33635302	5325	+	c10h21orf59	c10h21orf59 homolog (H. sapiens) [Source:ZFIN;Acc:ZDB-GENE-040930-8]	0.52	3.268	4.45	0.04923	0.482
ENSDARG00000031317	23	17501494	17503432	1938	-	ppdpfb	pancreatic progenitor cell differentiation and proliferation factor b [Source:ZFIN;Acc:ZDB-GENE-030131-8247]	0.51	7.475	4.831	0.04923	0.482
ENSDARG00000077950	21	3624129	3635904	11775	+	tor1	torsin family 1 [Source:ZFIN;Acc:ZDB-GENE-080917-50]	0.419	4.662	4.449	0.04927	0.482
ENSDARG00000012519	8	7486250	7549084	62834	-	hcfc1b	host cell factor C1b [Source:ZFIN;Acc:ZDB-GENE-030131-2411]	0.31	6.351	4.447	0.0493	0.482
ENSDARG00000093774	2	39050426	39052199	1773	-	rbp2b	retinol binding protein 2b, cellular [Source:ZFIN;Acc:ZDB-GENE-040715-7]	0.688	2.715	4.447	0.04932	0.482
ENSDARG00000089302	14	23980310	23982712	2402	+	hnrnpa0a	heterogeneous nuclear ribonucleoprotein A0a [Source:ZFIN;Acc:ZDB-GENE-030131-2249]	0.296	8.842	4.445	0.04936	0.482
ENSDARG00000015757	13	45348278	45358660	10382	+	tmem50a	transmembrane protein 50A [Source:ZFIN;Acc:ZDB-GENE-040426-2937]	0.427	5.35	4.455	0.04948	0.483
ENSDARG00000002571	18	39346001	39401861	55860	+	tmod2	tropomodulin 2 [Source:ZFIN;Acc:ZDB-GENE-040912-185]	-0.609	3.153	4.436	0.04956	0.483
ENSDARG00000008237	23	34103987	34118809	14822	+	sars	seryl-tRNA synthetase [Source:ZFIN;Acc:ZDB-GENE-040831-1]	-0.313	7.457	4.433	0.04962	0.483
ENSDARG00000052025	6	33092148	33111076	18928	+	pomgnt1	protein O-linked mannose N-acetylglucosaminyltransferase 1 (beta 1,2-) [Source:ZFIN;Acc:ZDB-GENE-070112-991]	0.63	3.565	4.451	0.0498	0.484
ENSDARG00000097135	15	35582770	35610831	28061	-	CR848683.1		-0.655	2.778	4.425	0.04982	0.484
ENSDARG00000040713	22	38959693	38964609	4916	-	rbbp9	retinoblastoma binding protein 9 [Source:ZFIN;Acc:ZDB-GENE-050208-692]	-0.407	4.668	4.423	0.04985	0.484
ENSDARG00000008433	8	11166353	11191818	25465	-	unc45b	unc-45 myosin chaperone B [Source:ZFIN;Acc:ZDB-GENE-020919-3]	-0.493	4.718	4.436	0.05014	0.485
ENSDARG00000070343	23	36016454	36018761	2307	+	hoxc6a	homeobox C6a [Source:ZFIN;Acc:ZDB-GENE-990415-113]	-0.663	2.526	4.41	0.05016	0.485
ENSDARG00000010186	24	6131715	6251563	119848	-	myo3a	myosin IIIA [Source:ZFIN;Acc:ZDB-GENE-041026-4]	-0.686	3.005	4.41	0.05017	0.485
ENSDARG00000036057	7	28844739	28853428	8689	+	tradd	tnfrsf1a-associated via death domain [Source:ZFIN;Acc:ZDB-GENE-000511-5]	0.464	4.425	4.409	0.0502	0.485
ENSDARG00000038787	2	32577964	32591726	13762	-	tmub1	transmembrane and ubiquitin-like domain containing 1 [Source:ZFIN;Acc:ZDB-GENE-040426-2504]	0.394	4.907	4.404	0.0503	0.485
ENSDARG00000023967	16	52862519	52881848	19329	+	atp6v1c1a	ATPase, H+ transporting, lysosomal, V1 subunit C1a [Source:ZFIN;Acc:ZDB-GENE-030616-612]	0.606	3.495	4.412	0.05048	0.486
ENSDARG00000093799	5	51392473	51486582	94109	+	setbp1	SET binding protein 1 [Source:ZFIN;Acc:ZDB-GENE-060526-72]	-0.59	3.453	4.394	0.05054	0.486
ENSDARG00000056479	10	26964921	26971995	7074	+	rab1bb	RAB1B, member RAS oncogene family b [Source:ZFIN;Acc:ZDB-GENE-040625-133]	-0.395	4.477	4.394	0.05055	0.486
ENSDARG00000037965	3	32499657	32518564	18907	+	srrm2	serine/arginine repetitive matrix 2 [Source:ZFIN;Acc:ZDB-GENE-050522-399]	-0.325	7.261	4.385	0.05075	0.486
ENSDARG00000037514	14	11872900	11899851	26951	+	hdac3	histone deacetylase 3 [Source:ZFIN;Acc:ZDB-GENE-040426-847]	0.592	4.048	4.448	0.05088	0.486
ENSDARG00000055659	9	34339528	34353191	13663	+	gpr161	G protein-coupled receptor 161 [Source:ZFIN;Acc:ZDB-GENE-030616-58]	0.483	3.637	4.379	0.0509	0.486
ENSDARG00000063672	4	1619905	1648034	28129	-	TULP3	zmp:0000000711 [Source:ZFIN;Acc:ZDB-GENE-130530-714]	0.736	2.985	4.402	0.05092	0.486
ENSDARG00000008818	19	3115551	3141370	25819	+	hsf1	heat shock transcription factor 1 [Source:ZFIN;Acc:ZDB-GENE-000616-16]	-0.51	3.518	4.375	0.05098	0.486
ENSDARG00000039430	24	26862037	26866231	4194	-	msl2b	male-specific lethal 2 homolog b (Drosophila) [Source:ZFIN;Acc:ZDB-GENE-030131-1621]	0.381	5.309	4.373	0.05103	0.486
ENSDARG00000095904	16	32128328	32136642	8314	+	prpf31	PRP31 pre-mRNA processing factor 31 homolog (yeast) [Source:ZFIN;Acc:ZDB-GENE-040426-1561]	0.439	4.542	4.372	0.05107	0.486
ENSDARG00000041306	8	53264631	53273514	8883	+	mrps25	mitochondrial ribosomal protein S25 [Source:ZFIN;Acc:ZDB-GENE-050417-52]	0.427	4.513	4.371	0.05108	0.486
ENSDARG00000042708	8	28324841	28331582	6741	-	tuba8l	tubulin, alpha 8 like [Source:ZFIN;Acc:ZDB-GENE-030131-9167]	0.332	9.61	4.395	0.05108	0.486
ENSDARG00000034768	13	37527960	37547686	19726	+	phf3	PHD finger protein 3 [Source:ZFIN;Acc:ZDB-GENE-090313-207]	-0.415	4.534	4.37	0.05112	0.486
ENSDARG00000059722	5	50580252	50597291	17039	+	ubac1	UBA domain containing 1 [Source:ZFIN;Acc:ZDB-GENE-030131-9372]	0.552	3.676	4.367	0.05118	0.486
ENSDARG00000098080	16	33947975	33971847	23872	+	gnl2	guanine nucleotide binding protein-like 2 (nucleolar) [Source:ZFIN;Acc:ZDB-GENE-040426-2317]	-0.352	5.96	4.366	0.05121	0.486
ENSDARG00000013965	24	2286964	2347322	60358	-	cul2	cullin 2 [Source:ZFIN;Acc:ZDB-GENE-030131-8032]	-0.5	3.839	4.365	0.05124	0.486
ENSDARG00000100515	14	15454689	15458085	3396	-	dusp1	dual specificity phosphatase 1 [Source:ZFIN;Acc:ZDB-GENE-040426-2018]	0.55	4.433	4.444	0.05125	0.486
ENSDARG00000071259	17	10627564	10657851	30287	-	fbxo34	F-box protein 34 [Source:ZFIN;Acc:ZDB-GENE-030131-2194]	0.449	4.687	4.36	0.05135	0.486
ENSDARG00000108983	4	73865735	73870407	4672	-	BX649303.1		0.485	4.475	4.361	0.05136	0.486
ENSDARG00000104959	17	626927	971112	344185	-	dnajc17	DnaJ (Hsp40) homolog, subfamily C, member 17 [Source:ZFIN;Acc:ZDB-GENE-040426-894]	-0.678	2.777	4.357	0.05141	0.486
ENSDARG00000061143	1	22079515	22112408	32893	-	tapt1b	transmembrane anterior posterior transformation 1b [Source:ZFIN;Acc:ZDB-GENE-030131-4025]	-0.423	4.153	4.349	0.0516	0.487
ENSDARG00000031911	20	6561363	6676694	115331	+	tns3.2	tensin 3, tandem duplicate 2 [Source:ZFIN;Acc:ZDB-GENE-081031-95]	-0.618	2.958	4.349	0.05162	0.487
ENSDARG00000096457	24	16005094	16020021	14927	+	si:dkey-118j18.2	si:dkey-118j18.2 [Source:ZFIN;Acc:ZDB-GENE-030131-8692]	0.468	3.575	4.342	0.05179	0.488
ENSDARG00000014101	13	40158402	40190647	32245	-	pyroxd2	pyridine nucleotide-disulphide oxidoreductase domain 2 [Source:ZFIN;Acc:ZDB-GENE-050506-147]	0.559	2.985	4.341	0.0518	0.488
ENSDARG00000073688	7	16554499	16763029	208530	+	nav2a	neuron navigator 2a [Source:ZFIN;Acc:ZDB-GENE-120502-3]	0.552	3.52	4.34	0.05183	0.488
ENSDARG00000027529	3	25880610	25886721	6111	-	hmox1a	heme oxygenase 1a [Source:ZFIN;Acc:ZDB-GENE-030131-3102]	0.443	4.481	4.337	0.05191	0.488
ENSDARG00000017762	5	3920893	3964446	43553	-	srrt	serrate RNA effector molecule homolog (Arabidopsis) [Source:ZFIN;Acc:ZDB-GENE-020419-13]	-0.336	7.715	4.334	0.05198	0.488
ENSDARG00000010487	15	23787354	23803839	16485	+	sae1	SUMO1 activating enzyme subunit 1 [Source:ZFIN;Acc:ZDB-GENE-040625-21]	0.337	5.799	4.333	0.052	0.488
ENSDARG00000103787	10	6519852	6587739	67887	-	chd1	chromodomain helicase DNA binding protein 1 [Source:ZFIN;Acc:ZDB-GENE-030131-7120]	-0.363	6.555	4.323	0.05224	0.489
ENSDARG00000012949	11	29858997	29911039	52042	-	scml2	sex comb on midleg-like 2 (Drosophila) [Source:ZFIN;Acc:ZDB-GENE-130530-546]	0.384	4.673	4.32	0.05231	0.49
ENSDARG00000105112	6	23332726	23455336	122610	-	ntn1a	netrin 1a [Source:ZFIN;Acc:ZDB-GENE-990415-169]	-0.334	6.915	4.314	0.05247	0.49
ENSDARG00000045748	4	10722945	10764698	41753	+	stab2	stabilin 2 [Source:ZFIN;Acc:ZDB-GENE-041210-336]	0.471	4.194	4.314	0.05248	0.49
ENSDARG00000023583	25	14285004	14301881	16877	-	coq9	coenzyme Q9 homolog (S. cerevisiae) [Source:ZFIN;Acc:ZDB-GENE-061207-37]	-0.479	3.61	4.313	0.05249	0.49
ENSDARG00000029818	13	36401845	36409296	7451	-	srsf5a	serine/arginine-rich splicing factor 5a [Source:ZFIN;Acc:ZDB-GENE-030131-7336]	0.396	8.473	4.431	0.05253	0.49
ENSDARG00000022045	25	19258635	19335293	76658	-	map1ab	microtubule-associated protein 1Ab [Source:ZFIN;Acc:ZDB-GENE-100426-3]	-0.49	4.534	4.314	0.05283	0.491
ENSDARG00000071046	22	29699658	29703161	3503	+	bbip1	BBSome interacting protein 1 [Source:ZFIN;Acc:ZDB-GENE-050208-445]	0.566	3.634	4.3	0.05284	0.491
ENSDARG00000004713	7	57326929	57335339	8410	-	mad2l1	MAD2 mitotic arrest deficient-like 1 (yeast) [Source:ZFIN;Acc:ZDB-GENE-030515-3]	0.389	5.171	4.296	0.05291	0.491
ENSDARG00000013302	8	40143896	40149398	5502	-	gpx8	glutathione peroxidase 8 (putative) [Source:ZFIN;Acc:ZDB-GENE-040426-965]	0.446	4.41	4.292	0.053	0.491
ENSDARG00000017397	16	42519771	42557505	37734	-	smarcc1a	SWI/SNF related, matrix associated, actin dependent regulator of chromatin, subfamily c, member 1a [Source:ZFIN;Acc:ZDB-GENE-080514-3]	-0.369	6.974	4.307	0.05301	0.491
ENSDARG00000011921	21	812489	823639	11150	+	txnl1	thioredoxin-like 1 [Source:ZFIN;Acc:ZDB-GENE-040426-701]	-0.714	3.068	4.332	0.05305	0.491
ENSDARG00000046143	8	39640932	39669962	29030	+	prkab1b	protein kinase, AMP-activated, beta 1 non-catalytic subunit, b [Source:ZFIN;Acc:ZDB-GENE-030131-7172]	-0.384	4.775	4.29	0.05305	0.491
ENSDARG00000040610	4	5789652	5801524	11872	+	si:ch73-352p4.8	si:ch73-352p4.8 [Source:ZFIN;Acc:ZDB-GENE-140106-36]	-0.673	2.424	4.29	0.05305	0.491
ENSDARG00000010267	2	20166205	20462531	296326	-	dpydb	dihydropyrimidine dehydrogenase b [Source:ZFIN;Acc:ZDB-GENE-040426-2459]	0.466	4.188	4.283	0.05324	0.491
ENSDARG00000015206	17	11315867	11341423	25556	-	hnrnpua	heterogeneous nuclear ribonucleoprotein Ua [Source:ZFIN;Acc:ZDB-GENE-030131-3731]	-0.306	7.272	4.282	0.05325	0.491
ENSDARG00000040070	3	35990183	35997636	7453	-	coil	coilin p80 [Source:ZFIN;Acc:ZDB-GENE-000330-8]	-0.399	4.581	4.281	0.05328	0.491
ENSDARG00000043510	20	15072050	15109131	37081	+	vamp4	vesicle-associated membrane protein 4 [Source:ZFIN;Acc:ZDB-GENE-040625-92]	0.678	3.134	4.291	0.0534	0.491
ENSDARG00000059866	2	49874565	49892873	18308	-	cactin	cactin [Source:ZFIN;Acc:ZDB-GENE-060503-322]	-0.456	4.527	4.276	0.0534	0.491
ENSDARG00000014790	1	25751271	25771715	20444	+	g3bp2	GTPase activating protein (SH3 domain) binding protein 2 [Source:ZFIN;Acc:ZDB-GENE-070112-1972]	0.34	6.832	4.27	0.05357	0.493
ENSDARG00000054619	5	38237017	38486615	249598	+	fras1	Fraser extracellular matrix complex subunit 1 [Source:ZFIN;Acc:ZDB-GENE-060526-68]	0.424	4.482	4.265	0.05369	0.493
ENSDARG00000000068	12	33383474	33436143	52669	+	slc9a3r1a	solute carrier family 9, subfamily A (NHE3, cation proton antiporter 3), member 3 regulator 1a [Source:ZFIN;Acc:ZDB-GENE-031006-7]	0.627	2.995	4.26	0.05381	0.493
ENSDARG00000104359	5	64320766	64332739	11973	-	anxa1c	annexin A1c [Source:ZFIN;Acc:ZDB-GENE-030131-5274]	-0.395	8.328	4.363	0.05382	0.493
ENSDARG00000097615	3	14007243	14039176	31933	+	si:ch211-108d22.2	si:ch211-108d22.2 [Source:ZFIN;Acc:ZDB-GENE-131127-97]	0.427	4.667	4.258	0.05385	0.493
ENSDARG00000063627	19	2989233	3115337	126104	-	bop1	block of proliferation 1 [Source:ZFIN;Acc:ZDB-GENE-030219-109]	-0.409	5.905	4.288	0.05397	0.494
ENSDARG00000007923	8	28343558	28359184	15626	-	ptpn1	protein tyrosine phosphatase, non-receptor type 1 [Source:ZFIN;Acc:ZDB-GENE-980605-23]	0.364	5.04	4.247	0.05415	0.494
ENSDARG00000103606	21	33216225	33411348	195123	+	ndst1b	N-deacetylase/N-sulfotransferase (heparan glucosaminyl) 1b [Source:ZFIN;Acc:ZDB-GENE-030131-8022]	-0.488	4.475	4.261	0.05415	0.494
ENSDARG00000093374	20	2260591	2391775	131184	-	EPB41L2	si:ch73-18b11.1 [Source:ZFIN;Acc:ZDB-GENE-070912-332]	-0.366	4.902	4.246	0.05416	0.494
ENSDARG00000091628	2	42189146	42222308	33162	-	cspp1b	centrosome and spindle pole associated protein 1b [Source:ZFIN;Acc:ZDB-GENE-070912-619]	-0.432	4.244	4.246	0.05418	0.494
ENSDARG00000008740	1	50559184	50576166	16982	-	esf1	ESF1, nucleolar pre-rRNA processing protein, homolog (S. cerevisiae) [Source:ZFIN;Acc:ZDB-GENE-030131-4917]	-0.323	6.602	4.244	0.05422	0.494
ENSDARG00000059423	5	54748063	54773185	25122	-	prune2	prune homolog 2 (Drosophila) [Source:ZFIN;Acc:ZDB-GENE-050309-222]	0.54	3.095	4.237	0.0544	0.494
ENSDARG00000041600	22	26244645	26254280	9635	-	wdr83	WD repeat domain containing 83 [Source:ZFIN;Acc:ZDB-GENE-040718-126]	0.623	3.272	4.234	0.05447	0.494
ENSDARG00000095046	8	36538073	36547093	9020	+	pold2	polymerase (DNA directed), delta 2, regulatory subunit [Source:ZFIN;Acc:ZDB-GENE-030616-157]	-0.437	4.084	4.231	0.05455	0.494
ENSDARG00000038059	3	25305207	25361947	56740	-	grb2b	growth factor receptor-bound protein 2b [Source:ZFIN;Acc:ZDB-GENE-040426-1975]	0.34	5.713	4.23	0.05458	0.494
ENSDARG00000069425	7	26357890	26362868	4978	+	hsbp1a	heat shock factor binding protein 1a [Source:ZFIN;Acc:ZDB-GENE-050320-136]	-0.499	3.437	4.23	0.05459	0.494
ENSDARG00000008494	6	39876640	39895990	19350	-	myl6	myosin, light chain 6, alkali, smooth muscle and non-muscle [Source:ZFIN;Acc:ZDB-GENE-041010-28]	0.357	6.697	4.228	0.05464	0.494
ENSDARG00000074723	6	10866323	10991748	125425	-	myo10l1	myosin X-like 1 [Source:ZFIN;Acc:ZDB-GENE-080425-1]	0.592	2.987	4.227	0.05465	0.494
ENSDARG00000039373	9	16437404	16619849	182445	+	epha3	eph receptor A3 [Source:ZFIN;Acc:ZDB-GENE-010724-10]	0.341	5.195	4.227	0.05466	0.494
ENSDARG00000074264	22	26991697	26992883	1186	+	tmem186	transmembrane protein 186 [Source:ZFIN;Acc:ZDB-GENE-081022-122]	0.533	3.685	4.22	0.05485	0.494
ENSDARG00000078083	3	30910997	30927329	16332	-	armc5	armadillo repeat containing 5 [Source:ZFIN;Acc:ZDB-GENE-030131-7382]	-0.568	3.311	4.218	0.0549	0.494
ENSDARG00000024160	17	3879455	3912544	33089	+	hao1	hydroxyacid oxidase (glycolate oxidase) 1 [Source:ZFIN;Acc:ZDB-GENE-060519-2]	0.329	6.747	4.215	0.05497	0.494
ENSDARG00000068176	6	52518980	52567851	48871	-	uqcc1	ubiquinol-cytochrome c reductase complex assembly factor 1 [Source:ZFIN;Acc:ZDB-GENE-060929-1034]	0.35	6.07	4.214	0.05499	0.494
ENSDARG00000030368	1	39895159	39927251	32092	+	naa15b	N(alpha)-acetyltransferase 15, NatA auxiliary subunit b [Source:ZFIN;Acc:ZDB-GENE-030131-6031]	-0.32	5.79	4.212	0.05505	0.494
ENSDARG00000070833	17	31650661	31678294	27633	-	lin52	lin-52 DREAM MuvB core complex component [Source:ZFIN;Acc:ZDB-GENE-061110-82]	0.378	6.723	4.234	0.05507	0.494
ENSDARG00000045342	24	21531746	21536250	4504	+	si:ch211-140b10.6	si:ch211-140b10.6 [Source:ZFIN;Acc:ZDB-GENE-091204-382]	-0.588	3.175	4.211	0.05507	0.494
ENSDARG00000056130	14	26405225	26406724	1499	-	neurog1	neurogenin 1 [Source:ZFIN;Acc:ZDB-GENE-990415-174]	0.72	3.208	4.277	0.05534	0.496
ENSDARG00000052139	3	53275050	53304745	29695	-	notch3	notch 3 [Source:ZFIN;Acc:ZDB-GENE-000329-5]	0.339	5.875	4.199	0.05539	0.496
ENSDARG00000098646	5	68943905	68960202	16297	+	mthfd2	methylenetetrahydrofolate dehydrogenase (NADP+ dependent) 2, methenyltetrahydrofolate cyclohydrolase [Source:ZFIN;Acc:ZDB-GENE-040704-20]	0.365	5.732	4.196	0.05546	0.496
ENSDARG00000095579	7	20586675	20594021	7346	-	fis1	fission, mitochondrial 1 [Source:ZFIN;Acc:ZDB-GENE-050506-92]	0.572	3.619	4.194	0.05556	0.496
ENSDARG00000058232	5	17165649	17249819	84170	+	fbrsl1	fibrosin-like 1 [Source:ZFIN;Acc:ZDB-GENE-070705-487]	0.364	5.116	4.182	0.05585	0.496
ENSDARG00000021806	12	25285278	25288668	3390	-	zfp36l2	zinc finger protein 36, C3H type-like 2 [Source:ZFIN;Acc:ZDB-GENE-030131-5873]	0.831	5.125	5.077	0.05591	0.496
ENSDARG00000090194	8	24710980	24725151	14171	+	lamtor5	late endosomal/lysosomal adaptor, MAPK and MTOR activator 5 [Source:ZFIN;Acc:ZDB-GENE-110411-193]	0.529	5.119	4.384	0.05603	0.496
ENSDARG00000090268	19	5422877	5429446	6569	-	krtt1c19e	keratin type 1 c19e [Source:ZFIN;Acc:ZDB-GENE-050506-95]	-0.41	5.996	4.193	0.05615	0.496
ENSDARG00000104687	12	7555067	7573326	18259	-	slc16a9b	solute carrier family 16, member 9b [Source:ZFIN;Acc:ZDB-GENE-040801-69]	0.776	4.208	4.661	0.05623	0.496
ENSDARG00000014230	17	52438054	52467147	29093	+	dlst	dihydrolipoamide S-succinyltransferase [Source:ZFIN;Acc:ZDB-GENE-030326-1]	0.333	5.478	4.165	0.05627	0.496
ENSDARG00000043963	20	170641	194206	23565	-	si:ch211-241j12.3	si:ch211-241j12.3 [Source:ZFIN;Acc:ZDB-GENE-040724-72]	0.452	3.772	4.165	0.05628	0.496
ENSDARG00000018124	19	48388924	48495346	106422	+	psmd3	proteasome 26S subunit, non-ATPase 3 [Source:ZFIN;Acc:ZDB-GENE-040426-1444]	-0.296	7.042	4.164	0.05631	0.496
ENSDARG00000012729	4	22576797	22590728	13931	-	hcls1	hematopoietic cell-specific Lyn substrate 1 [Source:ZFIN;Acc:ZDB-GENE-030131-7191]	-0.573	3.099	4.157	0.0565	0.496
ENSDARG00000100712	7	20251375	20256803	5428	+	si:dkey-19b23.12	si:dkey-19b23.12 [Source:ZFIN;Acc:ZDB-GENE-141216-440]	0.505	3.879	4.156	0.05653	0.496
ENSDARG00000030759	1	21168449	21188881	20432	-	melk	maternal embryonic leucine zipper kinase [Source:ZFIN;Acc:ZDB-GENE-990603-5]	0.413	4.598	4.154	0.05659	0.496
ENSDARG00000038428	24	19373883	19444197	70314	+	sulf1	sulfatase 1 [Source:ZFIN;Acc:ZDB-GENE-030131-9242]	0.361	4.892	4.152	0.05663	0.496
ENSDARG00000107344	1	53127954	53137897	9943	+	FO681289.1		0.654	3.16	4.161	0.05675	0.496
ENSDARG00000036107	19	24904179	24908103	3924	+	txnipa	thioredoxin interacting protein a [Source:ZFIN;Acc:ZDB-GENE-030804-10]	0.649	8.011	4.946	0.05678	0.496
ENSDARG00000004956	21	30256868	30263354	6486	+	zmat2	zinc finger, matrin-type 2 [Source:ZFIN;Acc:ZDB-GENE-030131-3197]	-0.292	6.903	4.146	0.05679	0.496
ENSDARG00000019763	6	8119582	8126977	7395	-	acp5a	acid phosphatase 5a, tartrate resistant [Source:ZFIN;Acc:ZDB-GENE-040426-2864]	1.18	6.874	5.824	0.05688	0.496
ENSDARG00000089382	5	825788	827000	1212	-	zgc:158463	zgc:158463 [Source:ZFIN;Acc:ZDB-GENE-070410-9]	-0.18	17.162	4.143	0.05689	0.496
ENSDARG00000010192	2	47517818	47578737	60919	-	pax3a	paired box 3a [Source:ZFIN;Acc:ZDB-GENE-980526-52]	-0.352	5.799	4.142	0.05689	0.496
ENSDARG00000013122	11	23808321	23818752	10431	+	maf1	MAF1 homolog, negative regulator of RNA polymerase III [Source:ZFIN;Acc:ZDB-GENE-040426-2788]	0.35	5.204	4.142	0.0569	0.496
ENSDARG00000062268	19	26386748	26572618	185870	+	jarid2b	jumonji, AT rich interactive domain 2b [Source:ZFIN;Acc:ZDB-GENE-060503-246]	-0.512	4.483	4.174	0.05691	0.496
ENSDARG00000099079	3	17802049	17859576	57527	+	aclya	ATP citrate lyase a [Source:ZFIN;Acc:ZDB-GENE-031113-1]	0.357	7.199	4.149	0.05698	0.496
ENSDARG00000013076	2	21506867	21512455	5588	-	bmi1b	bmi1 polycomb ring finger oncogene 1b [Source:ZFIN;Acc:ZDB-GENE-040116-4]	0.403	4.944	4.137	0.05703	0.496
ENSDARG00000003599	3	29736370	29740522	4152	-	rpl3	ribosomal protein L3 [Source:ZFIN;Acc:ZDB-GENE-030131-1291]	-0.245	11.632	4.137	0.05703	0.496
ENSDARG00000069545	16	13993751	13998585	4834	+	atg12	ATG12 autophagy related 12 homolog (S. cerevisiae) [Source:ZFIN;Acc:ZDB-GENE-071205-7]	1.005	2.844	4.492	0.05704	0.496
ENSDARG00000102070	8	40386579	40412444	25865	-	tbc1d10aa	TBC1 domain family, member 10Aa [Source:ZFIN;Acc:ZDB-GENE-030131-4497]	0.392	4.366	4.135	0.05709	0.496
ENSDARG00000057830	23	17035035	17078731	43696	-	dnmt3bb.2	DNA (cytosine-5-)-methyltransferase 3 beta, duplicate b.2 [Source:ZFIN;Acc:ZDB-GENE-990712-11]	0.358	5.564	4.134	0.05713	0.496
ENSDARG00000008141	6	51543722	51574006	30284	-	rbl1	retinoblastoma-like 1 (p107) [Source:ZFIN;Acc:ZDB-GENE-030131-8179]	-0.38	5.273	4.133	0.05715	0.496
ENSDARG00000033655	16	34569484	34573176	3692	+	stmn1b	stathmin 1b [Source:ZFIN;Acc:ZDB-GENE-050417-397]	-0.308	5.81	4.132	0.05719	0.496
ENSDARG00000078522	19	3145952	3186392	40440	-	si:ch211-80h18.1	si:ch211-80h18.1 [Source:ZFIN;Acc:ZDB-GENE-070705-257]	0.566	3.724	4.153	0.0572	0.496
ENSDARG00000026634	21	14547517	14595390	47873	-	ehmt1b	euchromatic histone-lysine N-methyltransferase 1b [Source:ZFIN;Acc:ZDB-GENE-080515-3]	-0.402	5.171	4.129	0.05725	0.496
ENSDARG00000079616	3	15712409	15741202	28793	-	cramp1	cramped chromatin regulator homolog 1 [Source:ZFIN;Acc:ZDB-GENE-030131-8255]	0.516	3.128	4.129	0.05725	0.496
ENSDARG00000006900	8	26040452	26060002	19550	+	impdh2	IMP (inosine 5'-monophosphate) dehydrogenase 2 [Source:ZFIN;Acc:ZDB-GENE-030114-5]	0.308	6.382	4.128	0.05728	0.496
ENSDARG00000013729	23	4321556	4333083	11527	+	srsf6a	serine/arginine-rich splicing factor 6a [Source:ZFIN;Acc:ZDB-GENE-040426-2824]	0.304	8.116	4.126	0.05733	0.496
ENSDARG00000005738	11	15960025	15981169	21144	-	rpf1	ribosome production factor 1 homolog [Source:ZFIN;Acc:ZDB-GENE-040625-177]	-0.296	6.407	4.126	0.05734	0.496
ENSDARG00000076462	17	26551209	26568348	17139	+	ndnfl	neuron-derived neurotrophic factor , like [Source:ZFIN;Acc:ZDB-GENE-131127-464]	-0.558	3.248	4.125	0.05738	0.496
ENSDARG00000056414	6	32407587	32424813	17226	-	usp1	ubiquitin specific peptidase 1 [Source:ZFIN;Acc:ZDB-GENE-030131-726]	-0.327	6.327	4.12	0.05751	0.496
ENSDARG00000086457	22	4769085	4787454	18369	-	tnfaip8l1	tumor necrosis factor, alpha-induced protein 8-like 1 [Source:ZFIN;Acc:ZDB-GENE-040426-695]	-0.617	2.66	4.119	0.05752	0.496
ENSDARG00000094984	22	17442087	17472080	29993	-	si:ch211-197g15.8	si:ch211-197g15.8 [Source:ZFIN;Acc:ZDB-GENE-050208-377]	0.552	3.42	4.119	0.05754	0.496
ENSDARG00000020956	24	12775599	12794503	18904	-	pck2	phosphoenolpyruvate carboxykinase 2 (mitochondrial) [Source:ZFIN;Acc:ZDB-GENE-040426-2266]	0.31	5.873	4.113	0.05768	0.497
ENSDARG00000098822	14	51765593	51802874	37281	+	tcerg1a	transcription elongation regulator 1a (CA150) [Source:ZFIN;Acc:ZDB-GENE-030131-1791]	0.341	6.392	4.112	0.05773	0.497
ENSDARG00000077052	3	40265493	40347728	82235	+	tnrc18	trinucleotide repeat containing 18 [Source:ZFIN;Acc:ZDB-GENE-100326-1]	-0.348	5.869	4.109	0.05781	0.497
ENSDARG00000100024	7	6290380	6291381	1001	-	zgc:165551	zgc:165551 [Source:ZFIN;Acc:ZDB-GENE-030131-6292]	-0.858	5.489	5.146	0.05783	0.497
ENSDARG00000016934	12	38388638	38513090	124452	+	ttyh2	tweety family member 2 [Source:ZFIN;Acc:ZDB-GENE-040718-193]	-0.656	2.39	4.106	0.0579	0.497
ENSDARG00000012866	10	29250856	29338540	87684	+	picalma	phosphatidylinositol binding clathrin assembly protein a [Source:ZFIN;Acc:ZDB-GENE-040426-761]	0.392	4.786	4.104	0.05794	0.497
ENSDARG00000088790	13	49257582	49257715	133	-	SNORA14	Small nucleolar RNA SNORA14 [Source:RFAM;Acc:RF00397]	-0.583	2.823	4.096	0.05815	0.498
ENSDARG00000005679	3	54179533	54245686	66153	-	trip10a	thyroid hormone receptor interactor 10a [Source:ZFIN;Acc:ZDB-GENE-041114-105]	-0.621	2.839	4.092	0.05828	0.498
ENSDARG00000000086	1	46307411	46398589	91178	-	itsn1	intersectin 1 (SH3 domain protein) [Source:ZFIN;Acc:ZDB-GENE-030616-226]	-0.554	3.225	4.088	0.05837	0.498
ENSDARG00000079725	2	35871784	35891133	19349	+	dhx9	DEAH (Asp-Glu-Ala-His) box helicase 9 [Source:ZFIN;Acc:ZDB-GENE-070912-171]	0.326	6.502	4.087	0.05841	0.498
ENSDARG00000018025	5	55834499	55843608	9109	-	tbx2a	T-box 2a [Source:ZFIN;Acc:ZDB-GENE-990917-4]	-0.365	5.355	4.087	0.05841	0.498
ENSDARG00000077093	10	25738427	25755240	16813	-	scaf4a	SR-related CTD-associated factor 4a [Source:ZFIN;Acc:ZDB-GENE-030131-9003]	-0.334	5.584	4.086	0.05845	0.498
ENSDARG00000070266	1	19941997	20013359	71362	+	spock3	sparc/osteonectin, cwcv and kazal-like domains proteoglycan (testican) 3 [Source:ZFIN;Acc:ZDB-GENE-090311-24]	-0.525	3.715	4.082	0.05856	0.498
ENSDARG00000076533	12	28739507	28751193	11686	+	nfe2l1b	nuclear factor, erythroid 2-like 1b [Source:ZFIN;Acc:ZDB-GENE-120319-2]	0.412	4.683	4.082	0.05856	0.498
ENSDARG00000091627	16	21324852	21334279	9427	-	si:dkey-271j15.3	si:dkey-271j15.3 [Source:ZFIN;Acc:ZDB-GENE-100921-27]	0.51	3.724	4.08	0.05861	0.498
ENSDARG00000074540	20	417175	422500	5325	+	gpr63	G protein-coupled receptor 63 [Source:ZFIN;Acc:ZDB-GENE-110411-183]	0.659	2.604	4.074	0.05877	0.499
ENSDARG00000052721	13	23357831	23481919	124088	-	prim2	primase, DNA, polypeptide 2 [Source:ZFIN;Acc:ZDB-GENE-050522-471]	0.428	5.142	4.091	0.05889	0.5
ENSDARG00000099339	7	53952177	54038417	86240	+	pacsin3	protein kinase C and casein kinase substrate in neurons 3 [Source:ZFIN;Acc:ZDB-GENE-040426-984]	0.528	4.748	4.194	0.05891	0.5
ENSDARG00000003854	14	918929	952589	33660	-	acsl1b	acyl-CoA synthetase long-chain family member 1b [Source:ZFIN;Acc:ZDB-GENE-040801-88]	0.304	6.938	4.066	0.05901	0.5
ENSDARG00000052638	6	58922775	59361811	439036	-	fam210b	family with sequence similarity 210, member B [Source:ZFIN;Acc:ZDB-GENE-050913-122]	1.024	4.055	4.951	0.05903	0.5
ENSDARG00000033376	11	34517616	34521945	4329	-	chchd4a	coiled-coil-helix-coiled-coil-helix domain containing 4a [Source:ZFIN;Acc:ZDB-GENE-040801-46]	0.48	3.615	4.054	0.05933	0.502
ENSDARG00000101722	21	45817904	45833739	15835	-	larp1	La ribonucleoprotein domain family, member 1 [Source:ZFIN;Acc:ZDB-GENE-030131-5386]	-0.548	3.598	4.045	0.0596	0.503
ENSDARG00000045749	4	10813810	10837501	23691	-	ppfibp1a	PTPRF interacting protein, binding protein 1a (liprin beta 1) [Source:ZFIN;Acc:ZDB-GENE-041210-298]	0.431	4.859	4.046	0.05961	0.503
ENSDARG00000074183	7	23306565	23454642	148077	+	si:dkey-172j4.3	si:dkey-172j4.3 [Source:ZFIN;Acc:ZDB-GENE-081104-24]	0.509	3.18	4.042	0.05968	0.503
ENSDARG00000012140	2	36681715	36691548	9833	-	ccnl1b	cyclin L1b [Source:ZFIN;Acc:ZDB-GENE-030131-4813]	0.396	4.874	4.042	0.05969	0.503
ENSDARG00000063341	2	6130156	6139954	9798	-	si:ch211-284b7.3	si:ch211-284b7.3 [Source:ZFIN;Acc:ZDB-GENE-061207-34]	-0.33	5.566	4.036	0.05987	0.504
ENSDARG00000076716	1	8440887	8450167	9280	-	palb2	partner and localizer of BRCA2 [Source:ZFIN;Acc:ZDB-GENE-090313-43]	0.457	3.826	4.035	0.05988	0.504
ENSDARG00000074804	11	19349299	19436467	87168	-	atxn7	ataxin 7 [Source:ZFIN;Acc:ZDB-GENE-110621-1]	0.526	3.123	4.03	0.06001	0.504
ENSDARG00000060153	6	45917098	45927583	10485	+	h6pd	hexose-6-phosphate dehydrogenase (glucose 1-dehydrogenase) [Source:ZFIN;Acc:ZDB-GENE-110408-60]	0.557	3.191	4.03	0.06002	0.504
ENSDARG00000103235	12	22507484	22523996	16512	+	mfsd8	major facilitator superfamily domain containing 8 [Source:ZFIN;Acc:ZDB-GENE-060818-29]	0.37	4.884	4.03	0.06004	0.504
ENSDARG00000038446	9	14396366	14533631	137265	-	nrp2b	neuropilin 2b [Source:ZFIN;Acc:ZDB-GENE-040611-3]	0.434	4.281	4.027	0.06011	0.504
ENSDARG00000074849	12	10427053	10438605	11552	-	rac1a	ras-related C3 botulinum toxin substrate 1a (rho family, small GTP binding protein Rac1) [Source:ZFIN;Acc:ZDB-GENE-030131-5415]	0.295	7.19	4.027	0.06012	0.504
ENSDARG00000076054	4	29353762	29598881	245119	+	znf1140	zinc finger protein 1140 [Source:ZFIN;Acc:ZDB-GENE-080218-12]	-0.489	3.792	4.023	0.06024	0.504
ENSDARG00000015524	5	22632743	22644104	11361	+	prps1a	phosphoribosyl pyrophosphate synthetase 1A [Source:ZFIN;Acc:ZDB-GENE-011212-5]	0.3	8.433	4.023	0.06024	0.504
ENSDARG00000031108	1	23228604	23659823	431219	-	lrba	LPS-responsive vesicle trafficking, beach and anchor containing [Source:ZFIN;Acc:ZDB-GENE-090311-19]	-0.357	5.222	4.013	0.06051	0.505
ENSDARG00000101849	4	8669745	8706545	36800	+	adipor2	adiponectin receptor 2 [Source:ZFIN;Acc:ZDB-GENE-041210-60]	0.334	7.356	4.011	0.06058	0.505
ENSDARG00000086393	7	16772628	16776042	3414	-	dbx1a	developing brain homeobox 1a [Source:ZFIN;Acc:ZDB-GENE-000128-8]	0.513	4.19	4.03	0.0606	0.505
ENSDARG00000039392	4	8034069	8146942	112873	-	wnk1b	WNK lysine deficient protein kinase 1b [Source:ZFIN;Acc:ZDB-GENE-030131-2656]	-0.416	5.19	4.027	0.06063	0.505
ENSDARG00000016301	1	55548091	55554617	6526	-	zgc:65894	zgc:65894 [Source:ZFIN;Acc:ZDB-GENE-030131-7741]	0.57	3.881	4.051	0.06063	0.505
ENSDARG00000055357	18	39311902	39340476	28574	-	leo1	LEO1 homolog, Paf1/RNA polymerase II complex component [Source:ZFIN;Acc:ZDB-GENE-040426-2435]	-0.298	7.004	4.004	0.06078	0.505
ENSDARG00000041503	9	25509810	25517658	7848	-	med4	mediator complex subunit 4 [Source:ZFIN;Acc:ZDB-GENE-050417-438]	0.488	3.682	4.003	0.0608	0.505
ENSDARG00000003307	6	49724289	49742452	18163	+	stx16	syntaxin 16 [Source:ZFIN;Acc:ZDB-GENE-060810-113]	0.615	2.965	3.996	0.061	0.505
ENSDARG00000012892	21	44685033	44707619	22586	-	ammecr1	Alport syndrome, mental retardation, midface hypoplasia and elliptocytosis chromosomal region gene 1 homolog (human) [Source:ZFIN;Acc:ZDB-GENE-040426-1533]	0.361	5.687	3.996	0.06102	0.505
ENSDARG00000088030	18	45784344	45793580	9236	+	rpl35a	ribosomal protein L35a [Source:ZFIN;Acc:ZDB-GENE-040718-190]	-0.224	11.11	3.995	0.06104	0.505
ENSDARG00000061354	3	25888554	25901815	13261	+	foxred2	FAD-dependent oxidoreductase domain containing 2 [Source:ZFIN;Acc:ZDB-GENE-060929-1026]	-0.536	3.294	3.993	0.0611	0.505
ENSDARG00000020926	8	31365886	31375388	9502	-	creb3l3l	cAMP responsive element binding protein 3-like 3 like [Source:ZFIN;Acc:ZDB-GENE-040426-2942]	0.436	4.089	3.992	0.06112	0.505
ENSDARG00000060002	8	46377614	46402955	25341	+	ogg1	8-oxoguanine DNA glycosylase [Source:ZFIN;Acc:ZDB-GENE-070112-932]	-0.501	3.983	3.991	0.06115	0.505
ENSDARG00000069109	10	26865399	26870331	4932	+	sssca1	Sjogren syndrome/scleroderma autoantigen 1 [Source:ZFIN;Acc:ZDB-GENE-041010-102]	-0.46	3.692	3.986	0.06131	0.506
ENSDARG00000039515	6	250923	255925	5002	+	atf4a	activating transcription factor 4a [Source:ZFIN;Acc:ZDB-GENE-040426-2340]	-0.311	8.536	3.982	0.06141	0.506
ENSDARG00000062152	22	22251304	22276979	25675	-	chaf1a	chromatin assembly factor 1, subunit A (p150) [Source:ZFIN;Acc:ZDB-GENE-030131-5366]	-0.271	8.528	3.981	0.06145	0.506
ENSDARG00000063719	18	95769	107697	11928	+	usp8	ubiquitin specific peptidase 8 [Source:ZFIN;Acc:ZDB-GENE-030131-1949]	0.36	6.027	3.98	0.06148	0.506
ENSDARG00000100691	16	33041851	33050822	8971	+	prss35	protease, serine, 35 [Source:ZFIN;Acc:ZDB-GENE-040704-55]	-0.43	4.339	3.978	0.06155	0.506
ENSDARG00000099692	9	28426631	28444283	17652	-	ccnyl1	cyclin Y-like 1 [Source:ZFIN;Acc:ZDB-GENE-060929-732]	-0.476	3.636	3.974	0.06165	0.507
ENSDARG00000009740	2	17027461	17039216	11755	+	ppp1r7	protein phosphatase 1, regulatory (inhibitor) subunit 7 [Source:ZFIN;Acc:ZDB-GENE-051113-288]	0.456	4.808	3.992	0.06175	0.507
ENSDARG00000023920	12	33637377	33688023	50646	-	llgl2	lethal giant larvae homolog 2 (Drosophila) [Source:ZFIN;Acc:ZDB-GENE-030131-9877]	0.37	6.885	3.991	0.06194	0.508
ENSDARG00000021991	13	24571300	24586946	15646	-	erlin1	ER lipid raft associated 1 [Source:ZFIN;Acc:ZDB-GENE-050327-13]	0.512	4.751	4.069	0.06195	0.508
ENSDARG00000058220	11	16017680	16031405	13725	+	tada3l	transcriptional adaptor 3 (NGG1 homolog, yeast)-like [Source:ZFIN;Acc:ZDB-GENE-030131-6725]	-0.32	5.386	3.961	0.06205	0.508
ENSDARG00000029443	14	7736703	7774302	37599	-	zgc:92242	zgc:92242 [Source:ZFIN;Acc:ZDB-GENE-040718-371]	-0.431	4.436	3.958	0.06213	0.508
ENSDARG00000040764	11	18541848	18542961	1113	-	id1	inhibitor of DNA binding 1 [Source:ZFIN;Acc:ZDB-GENE-990415-96]	0.299	9.215	3.952	0.06232	0.509
ENSDARG00000000442	7	32422739	32444869	22130	+	slc39a13	solute carrier family 39 (zinc transporter), member 13 [Source:ZFIN;Acc:ZDB-GENE-030616-17]	0.447	4.006	3.951	0.06234	0.509
ENSDARG00000042056	2	58790297	58805176	14879	-	mau2	MAU2 sister chromatid cohesion factor [Source:ZFIN;Acc:ZDB-GENE-050522-383]	0.346	6.286	3.947	0.06247	0.51
ENSDARG00000016318	14	33723934	33725623	1689	+	med7	mediator complex subunit 7 [Source:ZFIN;Acc:ZDB-GENE-030131-4823]	0.669	3.054	3.956	0.06257	0.51
ENSDARG00000033757	4	18453011	18463259	10248	+	ncaph2	non-SMC condensin II complex, subunit H2 [Source:ZFIN;Acc:ZDB-GENE-041210-172]	-0.519	4.116	3.96	0.06269	0.51
ENSDARG00000025693	7	28284972	28297045	12073	-	tmem9b	TMEM9 domain family, member B [Source:ZFIN;Acc:ZDB-GENE-030131-4656]	0.422	4.458	3.94	0.06269	0.51
ENSDARG00000014986	2	41674897	41695081	20184	+	acvr1l	activin A receptor, type I like [Source:ZFIN;Acc:ZDB-GENE-990415-9]	0.321	6.565	3.936	0.06279	0.511
ENSDARG00000062781	25	19387246	19423294	36048	+	glsl	glutaminase like [Source:ZFIN;Acc:ZDB-GENE-131127-106]	-0.644	3.151	3.954	0.06284	0.511
ENSDARG00000018593	25	31457306	31471657	14351	+	parp16	poly (ADP-ribose) polymerase family, member 16 [Source:ZFIN;Acc:ZDB-GENE-040426-2289]	0.523	3.936	3.945	0.06314	0.511
ENSDARG00000087407	22	34686113	34695055	8942	+	si:ch73-304f21.1	si:ch73-304f21.1 [Source:ZFIN;Acc:ZDB-GENE-131121-162]	-0.693	5.055	4.464	0.06314	0.511
ENSDARG00000002538	14	5922161	5938914	16753	+	smu1a	smu-1 suppressor of mec-8 and unc-52 homolog a (C. elegans) [Source:ZFIN;Acc:ZDB-GENE-040426-916]	0.832	2.922	4.076	0.06319	0.511
ENSDARG00000086075	10	81892	108953	27061	-	ttc3	tetratricopeptide repeat domain 3 [Source:ZFIN;Acc:ZDB-GENE-090313-3]	-0.439	3.748	3.921	0.06327	0.511
ENSDARG00000042969	16	25096961	25123823	26862	+	znf1035	zinc finger protein 1035 [Source:ZFIN;Acc:ZDB-GENE-050309-241]	-0.323	5.683	3.918	0.06336	0.511
ENSDARG00000005382	12	9743680	9758394	14714	-	prdm9	PR domain containing 9 [Source:ZFIN;Acc:ZDB-GENE-040426-1319]	0.497	3.16	3.917	0.06338	0.511
ENSDARG00000056914	16	17346511	17350209	3698	-	emg1	EMG1 N1-specific pseudouridine methyltransferase [Source:ZFIN;Acc:ZDB-GENE-060421-2909]	0.416	4.186	3.916	0.06341	0.511
ENSDARG00000062429	16	14174276	14184474	10198	-	trim109	tripartite motif containing 109 [Source:ZFIN;Acc:ZDB-GENE-060616-101]	-0.83	2.689	4.02	0.06347	0.511
ENSDARG00000073926	15	15949826	16047406	97580	-	synrg	synergin, gamma [Source:ZFIN;Acc:ZDB-GENE-030131-9396]	0.496	4.791	4.003	0.06348	0.511
ENSDARG00000008803	17	15527522	15530268	2746	+	marcksb	myristoylated alanine-rich protein kinase C substrate b [Source:ZFIN;Acc:ZDB-GENE-030131-1921]	-0.288	8.355	3.911	0.06356	0.511
ENSDARG00000058225	11	16005685	16017765	12080	-	arpc4l	actin related protein 2/3 complex, subunit 4, like [Source:ZFIN;Acc:ZDB-GENE-040808-18]	0.426	5.143	3.931	0.06358	0.511
ENSDARG00000019208	21	4547568	4599559	51991	-	camsap1a	calmodulin regulated spectrin-associated protein 1a [Source:ZFIN;Acc:ZDB-GENE-060518-4]	0.602	2.841	3.91	0.0636	0.511
ENSDARG00000017255	1	58129873	58139681	9808	-	tmed1b	transmembrane p24 trafficking protein 1b [Source:ZFIN;Acc:ZDB-GENE-070112-1112]	0.342	5.208	3.91	0.06361	0.511
ENSDARG00000017659	23	18634522	18642179	7657	-	sps2	selenophosphate synthetase 2 [Source:ZFIN;Acc:ZDB-GENE-030327-5]	0.312	6.385	3.908	0.06366	0.511
ENSDARG00000057737	21	17731439	17910993	179554	+	rxraa	retinoid X receptor, alpha a [Source:ZFIN;Acc:ZDB-GENE-070314-2]	-0.481	3.741	3.906	0.06371	0.511
ENSDARG00000100623	12	17805996	17983242	177246	+	trrap	transformation/transcription domain-associated protein [Source:ZFIN;Acc:ZDB-GENE-050809-47]	0.401	4.87	3.906	0.06372	0.511
ENSDARG00000070844	11	5858667	5868489	9822	-	gamt	guanidinoacetate N-methyltransferase [Source:ZFIN;Acc:ZDB-GENE-051030-97]	0.548	7.344	4.384	0.06376	0.511
ENSDARG00000009868	24	12817999	12839410	21411	-	dcaf11	ddb1 and cul4 associated factor 11 [Source:ZFIN;Acc:ZDB-GENE-050809-116]	0.411	5.639	3.941	0.06387	0.511
ENSDARG00000034013	22	19605848	19621445	15597	+	rgmd	RGM domain family, member D [Source:ZFIN;Acc:ZDB-GENE-030131-561]	-0.327	5.879	3.9	0.06391	0.511
ENSDARG00000020201	2	12162954	12219576	56622	+	cdc73	cell division cycle 73, Paf1/RNA polymerase II complex component, homolog (S. cerevisiae) [Source:ZFIN;Acc:ZDB-GENE-040426-1309]	0.353	4.947	3.895	0.06407	0.511
ENSDARG00000071014	19	7656215	7672137	15922	+	s100u	S100 calcium binding protein U [Source:ZFIN;Acc:ZDB-GENE-030131-3121]	-0.311	6.23	3.894	0.06408	0.511
ENSDARG00000016231	4	2725246	2736199	10953	+	bcap29	B-cell receptor-associated protein 29 [Source:ZFIN;Acc:ZDB-GENE-050522-468]	-0.527	3.142	3.893	0.06413	0.511
ENSDARG00000004796	3	54594484	54620244	25760	+	mgrn1b	mahogunin, ring finger 1b [Source:ZFIN;Acc:ZDB-GENE-110401-3]	0.536	3.166	3.89	0.06422	0.512
ENSDARG00000004830	5	42233827	42272589	38762	-	flot2a	flotillin 2a [Source:ZFIN;Acc:ZDB-GENE-020430-3]	-0.331	5.923	3.888	0.06428	0.512
ENSDARG00000039173	12	16495263	16497883	2620	-	ctslb	cathepsin Lb [Source:ZFIN;Acc:ZDB-GENE-980526-285]	0.325	10.013	3.939	0.06447	0.512
ENSDARG00000060177	2	42222914	42237298	14384	+	vcpip1	valosin containing protein (p97)/p47 complex interacting protein 1 [Source:ZFIN;Acc:ZDB-GENE-070912-613]	0.577	2.861	3.879	0.06456	0.512
ENSDARG00000007250	22	11041159	11049386	8227	-	use1	unconventional SNARE in the ER 1 homolog (S. cerevisiae) [Source:ZFIN;Acc:ZDB-GENE-040426-1015]	0.661	2.6	3.877	0.06463	0.512
ENSDARG00000043010	7	57423273	57578971	155698	+	camk2d1	calcium/calmodulin-dependent protein kinase (CaM kinase) II delta 1 [Source:ZFIN;Acc:ZDB-GENE-040801-121]	-0.542	3.151	3.877	0.06463	0.512
ENSDARG00000078550	8	32792602	32795982	3380	-	zgc:194839	zgc:194839 [Source:ZFIN;Acc:ZDB-GENE-081022-153]	-0.487	3.492	3.876	0.06465	0.512
ENSDARG00000036086	7	32905366	32977623	72257	-	itga11a	integrin, alpha 11a [Source:ZFIN;Acc:ZDB-GENE-050324-1]	-0.64	2.5	3.874	0.06473	0.512
ENSDARG00000018944	22	34735128	34758764	23636	+	hoga1	4-hydroxy-2-oxoglutarate aldolase 1 [Source:ZFIN;Acc:ZDB-GENE-040426-2242]	0.478	3.863	3.873	0.06475	0.512
ENSDARG00000045958	9	54688228	54723923	35695	+	egfl6	EGF-like-domain, multiple 6 [Source:ZFIN;Acc:ZDB-GENE-040718-157]	-0.702	3.418	4.019	0.06482	0.512
ENSDARG00000012840	5	57073597	57092962	19365	+	alg9	ALG9, alpha-1,2-mannosyltransferase [Source:ZFIN;Acc:ZDB-GENE-040426-1270]	-0.611	2.646	3.867	0.06492	0.512
ENSDARG00000035823	19	40482403	40526815	44412	+	zmym4	zinc finger, MYM-type 4 [Source:ZFIN;Acc:ZDB-GENE-030131-5459]	0.415	4.123	3.867	0.06494	0.512
ENSDARG00000100918	25	7261094	7284988	23894	+	prc1a	protein regulator of cytokinesis 1a [Source:ZFIN;Acc:ZDB-GENE-020801-3]	-0.36	5	3.865	0.065	0.512
ENSDARG00000095896	6	14823241	14826420	3179	+	pou3f3b	POU class 3 homeobox 3b [Source:ZFIN;Acc:ZDB-GENE-980526-140]	-0.293	7.259	3.864	0.06504	0.512
ENSDARG00000074548	23	24311496	24326681	15185	-	zbtb17	zinc finger and BTB domain containing 17 [Source:ZFIN;Acc:ZDB-GENE-090313-240]	-0.446	4.082	3.861	0.06513	0.513
ENSDARG00000101915	1	58285430	58288800	3370	+	pin1	protein (peptidyl-prolyl cis/trans isomerase) NIMA-interacting 1 [Source:ZFIN;Acc:ZDB-GENE-040426-1714]	-0.361	5.742	3.849	0.0655	0.515
ENSDARG00000101627	24	42111927	42120840	8913	-	ssr1	signal sequence receptor, alpha [Source:ZFIN;Acc:ZDB-GENE-030826-28]	-0.294	8.153	3.845	0.06565	0.516
ENSDARG00000078214	5	8208159	8260763	52604	-	mybbp1a	MYB binding protein (P160) 1a [Source:ZFIN;Acc:ZDB-GENE-030131-9864]	-0.323	6.743	3.839	0.06581	0.516
ENSDARG00000079329	2	35134169	35154760	20591	+	rfwd2	ring finger and WD repeat domain 2 [Source:ZFIN;Acc:ZDB-GENE-070410-134]	-0.472	3.651	3.839	0.06582	0.516
ENSDARG00000104839	4	196252	202858	6606	-	mansc1	MANSC domain containing 1 [Source:ZFIN;Acc:ZDB-GENE-070209-77]	0.483	5.033	3.946	0.06594	0.517
ENSDARG00000041490	16	45937436	45943334	5898	-	afp4	antifreeze protein type IV [Source:ZFIN;Acc:ZDB-GENE-030131-5217]	0.33	8.281	3.844	0.06599	0.517
ENSDARG00000054010	3	32346067	32358907	12840	+	scaf1	SR-related CTD-associated factor 1 [Source:ZFIN;Acc:ZDB-GENE-120215-214]	-0.333	7.36	3.828	0.06617	0.518
ENSDARG00000038308	10	2814033	2823765	9732	+	ykt6	YKT6 v-SNARE homolog (S. cerevisiae) [Source:ZFIN;Acc:ZDB-GENE-040426-733]	0.413	4.078	3.826	0.06626	0.518
ENSDARG00000023028	24	9740832	9753408	12576	+	cdv3	carnitine deficiency-associated gene expressed in ventricle 3 [Source:ZFIN;Acc:ZDB-GENE-030131-6034]	-0.276	8.288	3.821	0.06639	0.519
ENSDARG00000025854	8	49076517	49100613	24096	+	ddx51	DEAD (Asp-Glu-Ala-Asp) box polypeptide 51 [Source:ZFIN;Acc:ZDB-GENE-040927-28]	-0.342	5.372	3.816	0.06658	0.519
ENSDARG00000027316	4	16736940	16753967	17027	+	tcp11l2	t-complex 11, testis-specific-like 2 [Source:ZFIN;Acc:ZDB-GENE-040426-1956]	0.884	4.569	4.571	0.06658	0.519
ENSDARG00000035198	5	50379969	50383512	3543	+	gcnt4a	glucosaminyl (N-acetyl) transferase 4, core 2, a [Source:ZFIN;Acc:ZDB-GENE-030131-3231]	0.835	2.996	4.038	0.06664	0.519
ENSDARG00000087390	3	54876686	54877450	764	+	hbbe1.3	hemoglobin, beta embryonic 1.3 [Source:ZFIN;Acc:ZDB-GENE-131120-128]	1.232	6.794	5.248	0.06666	0.519
ENSDARG00000077722	2	25517836	25635547	117711	+	ppp2r3a	protein phosphatase 2, regulatory subunit B'', alpha [Source:ZFIN;Acc:ZDB-GENE-070912-646]	-0.593	2.695	3.81	0.06676	0.519
ENSDARG00000006524	21	25992251	26021852	29601	+	supt6h	SPT6 homolog, histone chaperone [Source:ZFIN;Acc:ZDB-GENE-030131-7949]	-0.322	7.713	3.805	0.06691	0.52
ENSDARG00000019181	6	7554888	7563163	8275	-	rpsa	ribosomal protein SA [Source:ZFIN;Acc:ZDB-GENE-040426-811]	-0.217	12.13	3.805	0.06691	0.52
ENSDARG00000007077	9	33049408	33064822	15414	+	si:dkey-145p14.5	si:dkey-145p14.5 [Source:ZFIN;Acc:ZDB-GENE-041008-117]	0.479	3.753	3.803	0.06698	0.52
ENSDARG00000051798	25	29245663	29271194	25531	+	brd1b	bromodomain containing 1b [Source:ZFIN;Acc:ZDB-GENE-070209-98]	-0.303	6.502	3.801	0.06705	0.52
ENSDARG00000104665	15	37039875	37114456	74581	+	kirrel3l	kin of IRRE like 3 like [Source:ZFIN;Acc:ZDB-GENE-070831-1]	-0.382	4.715	3.799	0.06712	0.52
ENSDARG00000104163	4	72589482	72603843	14361	-	si:cabz01071912.2	si:cabz01071912.2 [Source:ZFIN;Acc:ZDB-GENE-161017-141]	-0.606	2.749	3.796	0.06721	0.52
ENSDARG00000059646	8	23617884	23635491	17607	+	nt5dc2	5'-nucleotidase domain containing 2 [Source:ZFIN;Acc:ZDB-GENE-060810-17]	0.296	5.927	3.796	0.06722	0.52
ENSDARG00000062846	25	17905967	17958664	52697	+	tmtc3	transmembrane and tetratricopeptide repeat containing 3 [Source:ZFIN;Acc:ZDB-GENE-061221-2]	-0.341	5.073	3.793	0.06733	0.52
ENSDARG00000056594	19	28543430	28546443	3013	-	irx1b	iroquois homeobox 1b [Source:ZFIN;Acc:ZDB-GENE-010716-1]	-0.423	4.357	3.789	0.06745	0.52
ENSDARG00000023724	16	38361854	38383944	22090	-	cdc42se1	CDC42 small effector 1 [Source:ZFIN;Acc:ZDB-GENE-030131-9260]	0.907	3.019	4.054	0.06745	0.52
ENSDARG00000060835	17	29265899	29295543	29644	-	tecpr2	tectonin beta-propeller repeat containing 2 [Source:ZFIN;Acc:ZDB-GENE-060503-358]	0.68	2.976	3.821	0.06752	0.521
ENSDARG00000099101	12	24994390	25001210	6820	+	gch2	GTP cyclohydrolase 2 [Source:ZFIN;Acc:ZDB-GENE-001205-3]	-0.304	6.18	3.783	0.06765	0.521
ENSDARG00000045928	25	6084274	6096165	11891	-	psma4	proteasome subunit alpha 4 [Source:ZFIN;Acc:ZDB-GENE-040426-1932]	-0.283	6.531	3.78	0.06773	0.521
ENSDARG00000104085	24	31373428	31394876	21448	-	abcd3a	ATP-binding cassette, sub-family D (ALD), member 3a [Source:ZFIN;Acc:ZDB-GENE-040426-2868]	-0.52	3.409	3.778	0.06782	0.522
ENSDARG00000040678	9	38543656	38558343	14687	-	ccdc93	coiled-coil domain containing 93 [Source:ZFIN;Acc:ZDB-GENE-060421-8315]	-0.406	4.252	3.773	0.06799	0.522
ENSDARG00000101106	1	43326446	43336679	10233	-	si:ch73-109d9.3	si:ch73-109d9.3 [Source:ZFIN;Acc:ZDB-GENE-141212-331]	-0.501	3.232	3.771	0.06805	0.522
ENSDARG00000061114	13	29161587	29218732	57145	+	PARG	poly(ADP-ribose) glycohydrolase [Source:HGNC Symbol;Acc:HGNC:8605]	0.597	3.929	3.884	0.06807	0.522
ENSDARG00000007398	7	9281103	9471856	190753	-	lrrk1	leucine-rich repeat kinase 1 [Source:ZFIN;Acc:ZDB-GENE-101019-2]	-0.645	2.509	3.768	0.06815	0.522
ENSDARG00000012820	21	11866129	11877571	11442	-	nop56	NOP56 ribonucleoprotein homolog [Source:ZFIN;Acc:ZDB-GENE-040109-1]	-0.295	9.771	3.776	0.06826	0.523
ENSDARG00000075297	6	43228258	43236164	7906	-	trnt1	tRNA nucleotidyl transferase, CCA-adding, 1 [Source:ZFIN;Acc:ZDB-GENE-040625-176]	-0.676	2.411	3.761	0.06837	0.523
ENSDARG00000017195	2	840713	844060	3347	-	foxf2a	forkhead box F2a [Source:ZFIN;Acc:ZDB-GENE-110407-5]	0.42	4.013	3.758	0.06847	0.524
ENSDARG00000044521	6	12967026	12972720	5694	-	eef1b2	eukaryotic translation elongation factor 1 beta 2 [Source:ZFIN;Acc:ZDB-GENE-030131-7310]	-0.294	8.744	3.752	0.06867	0.524
ENSDARG00000059630	8	39836939	39850585	13646	-	mlec	malectin [Source:ZFIN;Acc:ZDB-GENE-081105-187]	-0.521	3.612	3.751	0.0687	0.524
ENSDARG00000063682	19	712091	769179	57088	+	fhod3a	formin homology 2 domain containing 3a [Source:ZFIN;Acc:ZDB-GENE-060503-633]	-0.565	2.854	3.749	0.06876	0.524
ENSDARG00000037860	16	12614026	12621691	7665	-	cox6b2	cytochrome c oxidase subunit VIb polypeptide 2 [Source:ZFIN;Acc:ZDB-GENE-040426-1566]	0.303	8.603	3.748	0.0688	0.524
ENSDARG00000063299	4	11377064	11448326	71262	+	pcloa	piccolo presynaptic cytomatrix protein a [Source:ZFIN;Acc:ZDB-GENE-030131-8115]	-0.58	2.708	3.748	0.06882	0.524
ENSDARG00000099214	10	45138297	45148345	10048	+	h2afvb	H2A histone family, member Vb [Source:ZFIN;Acc:ZDB-GENE-050506-24]	0.743	11.699	5.071	0.06889	0.524
ENSDARG00000015315	12	10125741	10137644	11903	+	psmc5	proteasome 26S subunit, ATPase 5 [Source:ZFIN;Acc:ZDB-GENE-030131-6547]	0.318	5.929	3.746	0.06889	0.524
ENSDARG00000061204	8	28223674	28240640	16966	-	ddx20	DEAD (Asp-Glu-Ala-Asp) box polypeptide 20 [Source:ZFIN;Acc:ZDB-GENE-030131-202]	0.441	3.679	3.742	0.06903	0.524
ENSDARG00000063153	6	6333843	6384350	50507	+	bcl11ab	B-cell CLL/lymphoma 11Ab [Source:ZFIN;Acc:ZDB-GENE-061009-4]	-0.62	2.638	3.741	0.06904	0.524
ENSDARG00000100833	20	12559245	12563614	4369	+	si:dkey-269i1.4	si:dkey-269i1.4 [Source:ZFIN;Acc:ZDB-GENE-121214-37]	0.249	9.62	3.74	0.06909	0.524
ENSDARG00000041581	18	16935798	16948044	12246	-	znf143b	zinc finger protein 143b [Source:ZFIN;Acc:ZDB-GENE-040426-1586]	0.656	3.913	3.96	0.06922	0.525
ENSDARG00000058079	15	16392427	16396993	4566	-	txndc17	thioredoxin domain containing 17 [Source:ZFIN;Acc:ZDB-GENE-040801-193]	0.449	4.478	3.733	0.06934	0.525
ENSDARG00000101091	4	30004926	30011300	6374	-	BX322597.1		-0.653	2.418	3.727	0.06953	0.526
ENSDARG00000036781	17	31573706	31594729	21023	-	si:dkey-170l10.1	si:dkey-170l10.1 [Source:ZFIN;Acc:ZDB-GENE-030131-5201]	0.585	2.643	3.717	0.06985	0.527
ENSDARG00000014292	21	18892682	18910012	17330	-	med15	mediator complex subunit 15 [Source:ZFIN;Acc:ZDB-GENE-040426-2032]	-0.489	3.713	3.716	0.0699	0.527
ENSDARG00000020332	17	38307519	38308805	1286	+	nkx2.9	NK2 transcription factor related, locus 9 (Drosophila) [Source:ZFIN;Acc:ZDB-GENE-030131-4340]	1.229	3.117	4.418	0.06993	0.527
ENSDARG00000078212	4	72608362	72627774	19412	-	zgc:165515	zgc:165515 [Source:ZFIN;Acc:ZDB-GENE-030131-1772]	-0.628	2.536	3.715	0.06995	0.527
ENSDARG00000076283	21	13230538	13234042	3504	+	snrpd3l	small nuclear ribonucleoprotein D3 polypeptide, like [Source:ZFIN;Acc:ZDB-GENE-030131-5219]	0.281	7.857	3.713	0.07	0.527
ENSDARG00000099766	7	71572872	71580919	8047	+	myl12.1	myosin, light chain 12, genome duplicate 1 [Source:ZFIN;Acc:ZDB-GENE-030131-4918]	0.616	7.767	4.364	0.07007	0.527
ENSDARG00000014004	20	19613038	19633017	19979	-	eif2b4	eukaryotic translation initiation factor 2B, subunit 4 delta [Source:ZFIN;Acc:ZDB-GENE-030131-955]	-0.328	6.813	3.711	0.07007	0.527
ENSDARG00000005458	2	23383389	23423097	39708	+	csnk1g2a	casein kinase 1, gamma 2a [Source:ZFIN;Acc:ZDB-GENE-030131-6445]	-0.282	6.802	3.709	0.07015	0.527
ENSDARG00000011170	7	3794729	3900585	105856	-	ndrg2	NDRG family member 2 [Source:ZFIN;Acc:ZDB-GENE-041212-15]	0.309	6.55	3.707	0.0702	0.527
ENSDARG00000067656	5	55049539	55081952	32413	-	kcmf1	potassium channel modulatory factor 1 [Source:ZFIN;Acc:ZDB-GENE-040426-1383]	-0.403	5.027	3.711	0.07031	0.528
ENSDARG00000046074	2	58943779	58966272	22493	+	stk11	serine/threonine kinase 11 [Source:ZFIN;Acc:ZDB-GENE-050417-383]	0.328	6.094	3.703	0.07035	0.528
ENSDARG00000010144	2	26523461	26553791	30330	+	plppr3a	phospholipid phosphatase related 3a [Source:ZFIN;Acc:ZDB-GENE-070912-555]	0.361	5.652	3.699	0.07048	0.528
ENSDARG00000010098	12	16831540	16842966	11426	+	pank1b	pantothenate kinase 1b [Source:ZFIN;Acc:ZDB-GENE-070209-259]	-0.621	2.811	3.687	0.07091	0.53
ENSDARG00000003308	16	38709442	38779574	70132	+	emc2	ER membrane protein complex subunit 2 [Source:ZFIN;Acc:ZDB-GENE-040625-82]	0.286	6.594	3.682	0.07107	0.53
ENSDARG00000067639	5	56772053	56783574	11521	+	prpf4	PRP4 pre-mRNA processing factor 4 homolog (yeast) [Source:ZFIN;Acc:ZDB-GENE-030131-5143]	0.299	5.996	3.682	0.07107	0.53
ENSDARG00000071272	23	2761367	2784365	22998	+	ncoa6	nuclear receptor coactivator 6 [Source:ZFIN;Acc:ZDB-GENE-080403-12]	-0.581	3.842	3.773	0.07119	0.53
ENSDARG00000099943	24	35791130	35819455	28325	-	mapre2	microtubule-associated protein, RP/EB family, member 2 [Source:ZFIN;Acc:ZDB-GENE-071004-41]	0.556	3.176	3.678	0.07122	0.53
ENSDARG00000075467	14	46212991	46219704	6713	-	shisa3	shisa family member 3 [Source:ZFIN;Acc:ZDB-GENE-070112-2022]	0.32	5.471	3.678	0.07123	0.53
ENSDARG00000102241	21	44510840	44518121	7281	-	zgc:136410	zgc:136410 [Source:ZFIN;Acc:ZDB-GENE-060421-6071]	0.335	6.943	3.677	0.07127	0.53
ENSDARG00000062542	15	45391444	45492160	100716	-	fgf12b	fibroblast growth factor 12b [Source:ZFIN;Acc:ZDB-GENE-060825-134]	0.388	4.487	3.676	0.0713	0.53
ENSDARG00000018190	1	51503402	51518868	15466	+	asna1	arsA arsenite transporter, ATP-binding, homolog 1 (bacterial) [Source:ZFIN;Acc:ZDB-GENE-040625-120]	-0.34	4.954	3.676	0.07131	0.53
ENSDARG00000002591	6	40835098	40843496	8398	+	ruvbl1	RuvB-like AAA ATPase 1 [Source:ZFIN;Acc:ZDB-GENE-030109-2]	-0.326	6.689	3.674	0.07137	0.53
ENSDARG00000058800	19	7495016	7501942	6926	-	rab25a	RAB25, member RAS oncogene family a [Source:ZFIN;Acc:ZDB-GENE-041212-69]	-0.548	2.919	3.673	0.07139	0.53
ENSDARG00000021110	25	18270577	18339081	68504	-	poc1b	POC1 centriolar protein B [Source:ZFIN;Acc:ZDB-GENE-031118-54]	-0.511	3.152	3.67	0.0715	0.53
ENSDARG00000101300	5	53898838	53908012	9174	-	ssna1	Sjogren syndrome nuclear autoantigen 1 [Source:ZFIN;Acc:ZDB-GENE-081104-255]	0.813	2.616	3.745	0.07166	0.53
ENSDARG00000037928	3	31747727	31761294	13567	-	ddx42	DEAD (Asp-Glu-Ala-Asp) box helicase 42 [Source:ZFIN;Acc:ZDB-GENE-050706-53]	-0.292	6.673	3.665	0.07168	0.53
ENSDARG00000104823	6	23787504	23790067	2563	+	znf648	zinc finger protein 648 [Source:ZFIN;Acc:ZDB-GENE-120215-149]	-0.665	3.146	3.7	0.0717	0.53
ENSDARG00000076317	23	45131803	45167158	35355	-	PLOD3	wu:fb72h05 [Source:ZFIN;Acc:ZDB-GENE-030131-1486]	0.412	5.323	3.686	0.07191	0.53
ENSDARG00000027824	24	42133359	42144919	11560	+	top1mt	topoisomerase (DNA) I, mitochondrial [Source:ZFIN;Acc:ZDB-GENE-040624-2]	-0.554	3.074	3.657	0.07198	0.53
ENSDARG00000002479	5	23409784	23422719	12935	+	ercc6l	excision repair cross-complementation group 6-like [Source:ZFIN;Acc:ZDB-GENE-060531-56]	-0.337	5.158	3.654	0.07206	0.53
ENSDARG00000039213	6	33942138	33947006	4868	-	prpf38a	pre-mRNA processing factor 38A [Source:ZFIN;Acc:ZDB-GENE-040801-225]	-0.437	4.225	3.653	0.07209	0.53
ENSDARG00000025972	14	33167293	33172765	5472	+	mcts1	malignant T cell amplified sequence 1 [Source:ZFIN;Acc:ZDB-GENE-040426-957]	-0.327	5.461	3.653	0.0721	0.53
ENSDARG00000100505	21	38808003	38823223	15220	+	ddx52	DEAD (Asp-Glu-Ala-Asp) box polypeptide 52 [Source:ZFIN;Acc:ZDB-GENE-060623-1]	-0.449	4.296	3.651	0.07218	0.53
ENSDARG00000061547	5	26829718	26830094	376	+	zgc:153409	zgc:153409 [Source:ZFIN;Acc:ZDB-GENE-060929-224]	-0.532	6.991	4.073	0.0722	0.53
ENSDARG00000004632	11	31294945	31340632	45687	+	egln1b	egl-9 family hypoxia-inducible factor 1b [Source:ZFIN;Acc:ZDB-GENE-040718-338]	0.362	4.685	3.643	0.07245	0.53
ENSDARG00000095708	15	912037	942912	30875	+	znf1012	zinc finger protein 1012 [Source:ZFIN;Acc:ZDB-GENE-131120-41]	0.382	4.32	3.643	0.07248	0.53
ENSDARG00000073978	16	14493358	14506883	13525	-	crabp2a	cellular retinoic acid binding protein 2, a [Source:ZFIN;Acc:ZDB-GENE-020320-4]	-0.401	4.506	3.641	0.07252	0.53
ENSDARG00000056856	16	21000113	21127160	127047	-	tax1bp1b	Tax1 (human T-cell leukemia virus type I) binding protein 1b [Source:ZFIN;Acc:ZDB-GENE-030131-2872]	-0.306	6.029	3.641	0.07254	0.53
ENSDARG00000033604	1	40428693	40438659	9966	+	lrpap1	low density lipoprotein receptor-related protein associated protein 1 [Source:ZFIN;Acc:ZDB-GENE-030131-5871]	-0.36	4.991	3.639	0.0726	0.53
ENSDARG00000017624	6	39310961	39315491	4530	-	krt4	keratin 4 [Source:ZFIN;Acc:ZDB-GENE-000607-83]	-0.242	11.448	3.636	0.07271	0.53
ENSDARG00000057556	21	18960866	19030881	70015	+	rpl17	ribosomal protein L17 [Source:ZFIN;Acc:ZDB-GENE-030131-8585]	-0.254	10.376	3.635	0.07275	0.53
ENSDARG00000107640	4	1508749	1514085	5336	-	CABZ01084797.1		0.496	3.377	3.629	0.07295	0.53
ENSDARG00000039424	1	51067722	51075976	8254	-	snrpb2	small nuclear ribonucleoprotein polypeptide B2 [Source:ZFIN;Acc:ZDB-GENE-060616-2]	-0.296	6.075	3.629	0.07295	0.53
ENSDARG00000034434	7	15197941	15361842	163901	+	igf1rb	insulin-like growth factor 1b receptor [Source:ZFIN;Acc:ZDB-GENE-020503-2]	-0.371	4.535	3.629	0.07298	0.53
ENSDARG00000101324	15	31388	33853	2465	-	apoa1b	apolipoprotein A-Ib [Source:ZFIN;Acc:ZDB-GENE-050302-172]	0.596	9.973	4.425	0.07298	0.53
ENSDARG00000004311	19	29750547	29776559	26012	+	ldlrap1a	low density lipoprotein receptor adaptor protein 1a [Source:ZFIN;Acc:ZDB-GENE-030328-13]	0.711	4.232	4.023	0.07308	0.53
ENSDARG00000068655	21	4081291	4086117	4826	-	dnlz	DNL-type zinc finger [Source:ZFIN;Acc:ZDB-GENE-070112-1482]	0.595	2.91	3.624	0.07316	0.53
ENSDARG00000039064	13	40590428	40600975	10547	-	st3gal7	ST3 beta-galactoside alpha-2,3-sialyltransferase 7 [Source:ZFIN;Acc:ZDB-GENE-060322-2]	0.549	2.617	3.623	0.07318	0.53
ENSDARG00000070828	6	29396166	29405143	8977	+	actl6a	actin-like 6A [Source:ZFIN;Acc:ZDB-GENE-020419-36]	-0.428	3.968	3.622	0.07322	0.53
ENSDARG00000004714	7	52241635	52434865	193230	-	tcf12	transcription factor 12 [Source:ZFIN;Acc:ZDB-GENE-040516-11]	0.328	6.513	3.622	0.07324	0.53
ENSDARG00000075899	2	1371892	1584114	212222	+	adgrl2b.1	adhesion G protein-coupled receptor L2b, tandem duplicate 1 [Source:ZFIN;Acc:ZDB-GENE-130116-4]	-0.459	3.614	3.619	0.07331	0.53
ENSDARG00000056467	3	19863147	19871971	8824	+	tmub2	transmembrane and ubiquitin-like domain containing 2 [Source:ZFIN;Acc:ZDB-GENE-030616-254]	-0.481	3.235	3.619	0.07334	0.53
ENSDARG00000019741	3	30023123	30027553	4430	-	si:ch211-152f23.5	si:ch211-152f23.5 [Source:ZFIN;Acc:ZDB-GENE-080917-47]	0.446	3.761	3.618	0.07337	0.53
ENSDARG00000077516	19	2897386	2928587	31201	-	recql4	RecQ helicase-like 4 [Source:ZFIN;Acc:ZDB-GENE-091112-2]	-0.387	4.642	3.615	0.07346	0.53
ENSDARG00000003769	7	39467487	39472435	4948	+	tada2b	transcriptional adaptor 2B [Source:ZFIN;Acc:ZDB-GENE-050522-557]	0.446	3.861	3.615	0.07347	0.53
ENSDARG00000029761	19	20477568	20522163	44595	-	mpp6b	membrane protein, palmitoylated 6b (MAGUK p55 subfamily member 6) [Source:ZFIN;Acc:ZDB-GENE-040426-775]	-0.485	3.246	3.614	0.07352	0.53
ENSDARG00000051888	7	56171156	56183387	12231	+	ist1	increased sodium tolerance 1 homolog (yeast) [Source:ZFIN;Acc:ZDB-GENE-030131-179]	0.335	6.394	3.612	0.07361	0.53
ENSDARG00000025789	16	31807123	31835577	28454	-	chd4b	chromodomain helicase DNA binding protein 4b [Source:ZFIN;Acc:ZDB-GENE-030131-4532]	-0.286	9.095	3.61	0.07365	0.53
ENSDARG00000075612	13	30743720	30779522	35802	+	ercc6	excision repair cross-complementation group 6 [Source:ZFIN;Acc:ZDB-GENE-070228-1]	-0.342	4.651	3.609	0.07371	0.53
ENSDARG00000015392	7	71039569	71092635	53066	-	dhx15	DEAH (Asp-Glu-Ala-His) box helicase 15 [Source:ZFIN;Acc:ZDB-GENE-030131-650]	0.279	6.726	3.605	0.07383	0.53
ENSDARG00000018192	16	52656290	52761183	104893	-	ubr5	ubiquitin protein ligase E3 component n-recognin 5 [Source:ZFIN;Acc:ZDB-GENE-030131-6559]	-0.281	8.867	3.605	0.07384	0.53
ENSDARG00000069855	16	32710319	32718853	8534	-	pnisr	PNN-interacting serine/arginine-rich protein [Source:ZFIN;Acc:ZDB-GENE-030131-362]	-0.318	6.531	3.6	0.07401	0.53
ENSDARG00000035360	5	37705419	37784602	79183	-	mink1	misshapen-like kinase 1 [Source:ZFIN;Acc:ZDB-GENE-060526-45]	-0.597	2.588	3.599	0.07407	0.53
ENSDARG00000086746	21	5781859	5819620	37761	+	prodha	proline dehydrogenase (oxidase) 1a [Source:ZFIN;Acc:ZDB-GENE-041008-73]	0.42	4.604	3.597	0.07411	0.53
ENSDARG00000062216	3	18606422	18639620	33198	+	narfl	nuclear prelamin A recognition factor-like [Source:ZFIN;Acc:ZDB-GENE-070209-119]	0.551	3.001	3.597	0.07412	0.53
ENSDARG00000054454	2	40102168	40175589	73421	-	epha4a	eph receptor A4a [Source:ZFIN;Acc:ZDB-GENE-001207-7]	-0.482	3.23	3.597	0.07413	0.53
ENSDARG00000063417	19	6222881	6274417	51536	-	erf	Ets2 repressor factor [Source:ZFIN;Acc:ZDB-GENE-010724-17]	0.395	4.515	3.594	0.07424	0.53
ENSDARG00000074306	12	16569709	16572218	2509	-	ctslb	cathepsin Lb [Source:ZFIN;Acc:ZDB-GENE-980526-285]	-0.58	8.462	4.226	0.07425	0.53
ENSDARG00000056801	13	11696579	11737328	40749	+	sufu	suppressor of fused homolog (Drosophila) [Source:ZFIN;Acc:ZDB-GENE-030131-6223]	0.358	5.3	3.592	0.0743	0.53
ENSDARG00000055398	20	26803286	26805241	1955	+	foxc1b	forkhead box C1b [Source:ZFIN;Acc:ZDB-GENE-010302-2]	0.575	2.972	3.592	0.07432	0.53
ENSDARG00000026595	21	39378915	39409134	30219	+	pafah1b1b	platelet-activating factor acetylhydrolase 1b, regulatory subunit 1b [Source:ZFIN;Acc:ZDB-GENE-040116-3]	0.408	4.114	3.592	0.07433	0.53
ENSDARG00000032324	9	29059951	29128435	68484	-	epb41l5	erythrocyte membrane protein band 4.1 like 5 [Source:ZFIN;Acc:ZDB-GENE-030616-450]	-0.415	4.808	3.6	0.07437	0.53
ENSDARG00000061458	19	38580693	38741054	160361	+	phf14	PHD finger protein 14 [Source:ZFIN;Acc:ZDB-GENE-030131-1796]	-0.361	5.429	3.59	0.0744	0.53
ENSDARG00000093469	3	14422012	14456318	34306	+	znf653	zinc finger protein 653 [Source:ZFIN;Acc:ZDB-GENE-071116-3]	-0.607	2.534	3.587	0.07451	0.53
ENSDARG00000059601	7	52555253	52601613	46360	-	map1aa	microtubule-associated protein 1Aa [Source:ZFIN;Acc:ZDB-GENE-100426-2]	-0.416	4.146	3.585	0.07456	0.53
ENSDARG00000045755	4	11054451	11056888	2437	+	ccdc59	coiled-coil domain containing 59 [Source:ZFIN;Acc:ZDB-GENE-041210-91]	-0.389	4.338	3.585	0.07458	0.53
ENSDARG00000042520	5	66795749	66820910	25161	-	UTP14C	si:dkey-251i10.3 [Source:ZFIN;Acc:ZDB-GENE-060526-271]	-0.29	6.973	3.584	0.07459	0.53
ENSDARG00000055120	17	32670419	32679003	8584	+	ctsba	cathepsin Ba [Source:ZFIN;Acc:ZDB-GENE-040426-2650]	0.902	7.679	4.734	0.07461	0.53
ENSDARG00000007204	17	23202323	23212998	10675	+	si:ch211-195b21.5	si:ch211-195b21.5 [Source:ZFIN;Acc:ZDB-GENE-030131-954]	-0.314	5.886	3.583	0.07465	0.53
ENSDARG00000100025	24	37807870	37810899	3029	-	si:ch211-231f6.6	si:ch211-231f6.6 [Source:ZFIN;Acc:ZDB-GENE-141216-156]	0.547	2.571	3.58	0.07475	0.53
ENSDARG00000091931	16	29090668	29096051	5383	+	gpatch4	G patch domain containing 4 [Source:ZFIN;Acc:ZDB-GENE-041008-158]	-0.318	6.1	3.579	0.07478	0.53
ENSDARG00000087538	14	23673572	23702321	28749	+	kif3a	kinesin family member 3A [Source:ZFIN;Acc:ZDB-GENE-050417-71]	-0.396	4.178	3.579	0.07481	0.53
ENSDARG00000045620	1	11649015	11657992	8977	+	nansa	N-acetylneuraminic acid synthase a [Source:ZFIN;Acc:ZDB-GENE-030131-1500]	0.457	4.39	3.587	0.0749	0.53
ENSDARG00000039757	13	8351614	8360837	9223	-	mcfd2	multiple coagulation factor deficiency 2 [Source:ZFIN;Acc:ZDB-GENE-041010-8]	-0.471	3.25	3.572	0.07504	0.53
ENSDARG00000002750	11	24806465	24827633	21168	+	phf20a	PHD finger protein 20, a [Source:ZFIN;Acc:ZDB-GENE-070912-270]	-0.408	4.317	3.572	0.07504	0.53
ENSDARG00000075173	3	1328181	1337664	9483	+	si:ch1073-322p19.1	si:ch1073-322p19.1 [Source:ZFIN;Acc:ZDB-GENE-091204-224]	0.473	3.576	3.572	0.07507	0.53
ENSDARG00000101908	4	71068570	71129073	60503	+	rab3ip	RAB3A interacting protein (rabin3) [Source:ZFIN;Acc:ZDB-GENE-050522-323]	0.336	5.377	3.572	0.07507	0.53
ENSDARG00000025858	8	49103269	49123267	19998	+	zgc:56525	zgc:56525 [Source:ZFIN;Acc:ZDB-GENE-040426-1060]	0.396	4.64	3.569	0.07516	0.53
ENSDARG00000086856	23	41844295	41867531	23236	-	stk35	serine/threonine kinase 35 [Source:ZFIN;Acc:ZDB-GENE-061103-553]	-0.611	2.541	3.569	0.07516	0.53
ENSDARG00000016038	18	18993010	19006217	13207	+	hacd3	3-hydroxyacyl-CoA dehydratase 3 [Source:ZFIN;Acc:ZDB-GENE-040426-1200]	-0.38	4.157	3.569	0.07518	0.53
ENSDARG00000055300	11	36117309	36145884	28575	+	atxn7l2a	ataxin 7-like 2a [Source:ZFIN;Acc:ZDB-GENE-060519-13]	0.328	5.383	3.567	0.07525	0.53
ENSDARG00000099572	16	51316794	51319983	3189	+	hmgn2	high mobility group nucleosomal binding domain 2 [Source:ZFIN;Acc:ZDB-GENE-051030-81]	0.465	11.121	4.146	0.07561	0.532
ENSDARG00000105465	14	23980350	23986474	6124	+	BX005228.1		0.407	5.906	3.645	0.07568	0.532
ENSDARG00000034117	23	35748396	35864932	116536	+	rarga	retinoic acid receptor gamma a [Source:ZFIN;Acc:ZDB-GENE-980526-531]	-0.442	4.178	3.551	0.07585	0.532
ENSDARG00000012407	15	35009548	35020419	10871	-	mgat1a	mannosyl (alpha-1,3-)-glycoprotein beta-1,2-N-acetylglucosaminyltransferase a [Source:ZFIN;Acc:ZDB-GENE-040426-1515]	-0.425	3.663	3.551	0.07586	0.532
ENSDARG00000026225	13	12861375	12898376	37001	-	whsc1	Wolf-Hirschhorn syndrome candidate 1 [Source:ZFIN;Acc:ZDB-GENE-030131-2581]	-0.33	6.65	3.549	0.07593	0.532
ENSDARG00000014050	6	49170766	49217174	46408	-	ngfb	nerve growth factor b (beta polypeptide) [Source:ZFIN;Acc:ZDB-GENE-000629-2]	0.49	2.963	3.548	0.07597	0.532
ENSDARG00000003269	7	7278473	7410572	132099	+	clcn3	chloride channel 3 [Source:ZFIN;Acc:ZDB-GENE-030131-1699]	0.297	5.662	3.546	0.07602	0.532
ENSDARG00000042236	14	10350866	10435271	84405	+	atrx	alpha thalassemia/mental retardation syndrome X-linked homolog (human) [Source:ZFIN;Acc:ZDB-GENE-030912-11]	-0.257	8.552	3.546	0.07604	0.532
ENSDARG00000059357	11	3241005	3250721	9716	+	sarnp	SAP domain containing ribonucleoprotein [Source:ZFIN;Acc:ZDB-GENE-050522-161]	0.314	7.691	3.544	0.0761	0.532
ENSDARG00000037362	7	28298072	28339952	41880	-	scube2	signal peptide, CUB domain, EGF-like 2 [Source:ZFIN;Acc:ZDB-GENE-050302-80]	0.475	4.287	3.559	0.07617	0.533
ENSDARG00000038863	17	41126657	41311603	184946	+	babam2	BRISC and BRCA1 A complex member 2 [Source:ZFIN;Acc:ZDB-GENE-050417-299]	0.462	4.014	3.539	0.07632	0.533
ENSDARG00000027750	5	28559757	28577828	18071	+	dpp7	dipeptidyl-peptidase 7 [Source:ZFIN;Acc:ZDB-GENE-050306-16]	0.475	4.039	3.541	0.07649	0.534
ENSDARG00000091720	17	53277525	53282158	4633	+	wu:fe17e08	wu:fe17e08 [Source:ZFIN;Acc:ZDB-GENE-030131-4988]	-0.557	2.771	3.53	0.07666	0.534
ENSDARG00000100246	3	5604755	5613091	8336	-	FP016234.1		0.492	3.5	3.527	0.07676	0.534
ENSDARG00000024488	12	10668059	10703784	35725	+	top2a	topoisomerase (DNA) II alpha [Source:ZFIN;Acc:ZDB-GENE-030131-2453]	-0.291	7.734	3.525	0.07683	0.534
ENSDARG00000010083	12	32769690	33150482	380792	+	rbfox3a	RNA binding protein, fox-1 homolog (C. elegans) 3a [Source:ZFIN;Acc:ZDB-GENE-111213-1]	0.423	5.025	3.558	0.07684	0.534
ENSDARG00000040779	11	14046757	14086043	39286	+	med16	mediator complex subunit 16 [Source:ZFIN;Acc:ZDB-GENE-090306-4]	-0.519	3.354	3.525	0.07685	0.534
ENSDARG00000007405	4	16887854	16894075	6221	-	strap	serine/threonine kinase receptor associated protein [Source:ZFIN;Acc:ZDB-GENE-040426-1110]	0.283	6.473	3.524	0.07688	0.534
ENSDARG00000098592	8	19370450	19437571	67121	-	zgc:92140	zgc:92140 [Source:ZFIN;Acc:ZDB-GENE-040912-161]	0.371	4.411	3.52	0.07703	0.534
ENSDARG00000021220	17	24837276	24848326	11050	-	hmgcl	3-hydroxymethyl-3-methylglutaryl-CoA lyase [Source:ZFIN;Acc:ZDB-GENE-040426-958]	0.347	4.901	3.52	0.07704	0.534
ENSDARG00000054807	22	31110723	31134294	23571	+	sec13	SEC13 homolog, nuclear pore and COPII coat complex component [Source:ZFIN;Acc:ZDB-GENE-040426-2649]	0.525	5.287	3.77	0.07706	0.534
ENSDARG00000054446	3	31468878	31473617	4739	+	ccdc43	coiled-coil domain containing 43 [Source:ZFIN;Acc:ZDB-GENE-040426-1587]	-0.391	4.464	3.519	0.07707	0.534
ENSDARG00000103511	3	42667851	42687373	19522	+	zfand2a	zinc finger, AN1-type domain 2A [Source:ZFIN;Acc:ZDB-GENE-040426-1596]	0.447	3.702	3.513	0.0773	0.535
ENSDARG00000021975	20	23955924	23961708	5784	+	ginm1	glycoprotein integral membrane 1 [Source:ZFIN;Acc:ZDB-GENE-030131-5900]	-0.429	4.185	3.511	0.07736	0.535
ENSDARG00000105454	11	37772758	37774217	1459	-	AL928854.1		0.851	5.937	4.45	0.07738	0.535
ENSDARG00000086269	13	21757763	21965484	207721	+	ndst2a	N-deacetylase/N-sulfotransferase (heparan glucosaminyl) 2a [Source:ZFIN;Acc:ZDB-GENE-060810-182]	0.317	5.065	3.508	0.07749	0.535
ENSDARG00000028699	21	18913938	18921443	7505	+	crkl	v-crk avian sarcoma virus CT10 oncogene homolog-like [Source:ZFIN;Acc:ZDB-GENE-040426-2951]	0.426	4.164	3.505	0.07762	0.535
ENSDARG00000097523	3	59855207	59884369	29162	-	si:ch73-364h19.1	si:ch73-364h19.1 [Source:ZFIN;Acc:ZDB-GENE-031010-45]	0.618	2.507	3.503	0.07768	0.535
ENSDARG00000053668	14	28180254	28221464	41210	+	stag2b	stromal antigen 2b [Source:ZFIN;Acc:ZDB-GENE-030131-2785]	0.29	7.481	3.502	0.07773	0.535
ENSDARG00000063922	MT	14713	15232	519	-	mt-nd6	NADH dehydrogenase 6, mitochondrial [Source:ZFIN;Acc:ZDB-GENE-011205-13]	0.363	5.369	3.502	0.07774	0.535
ENSDARG00000055009	9	8652641	8691828	39187	-	col4a1	collagen, type IV, alpha 1 [Source:ZFIN;Acc:ZDB-GENE-081105-114]	0.404	4.126	3.501	0.07774	0.535
ENSDARG00000031366	17	25531843	25545456	13613	-	rtn4ip1	reticulon 4 interacting protein 1 [Source:ZFIN;Acc:ZDB-GENE-040426-1314]	-0.514	3.109	3.499	0.07783	0.535
ENSDARG00000013931	18	45648402	45661122	12720	+	eif3m	eukaryotic translation initiation factor 3, subunit M [Source:ZFIN;Acc:ZDB-GENE-040426-2643]	-0.332	6.481	3.503	0.07784	0.535
ENSDARG00000056386	5	25052573	25068556	15983	-	tmc1	transmembrane channel-like 1 [Source:ZFIN;Acc:ZDB-GENE-060526-261]	-0.604	2.476	3.497	0.0779	0.535
ENSDARG00000006782	21	22924129	22980873	56744	-	rb1	retinoblastoma 1 [Source:ZFIN;Acc:ZDB-GENE-040428-1]	0.404	3.925	3.495	0.07799	0.535
ENSDARG00000063075	23	9465454	9557250	91796	-	soga1	suppressor of glucose, autophagy associated 1 [Source:ZFIN;Acc:ZDB-GENE-090313-188]	-0.642	4.089	3.742	0.07801	0.535
ENSDARG00000058893	6	6928719	6951894	23175	-	nhej1	nonhomologous end-joining factor 1 [Source:ZFIN;Acc:ZDB-GENE-040426-2515]	-0.489	3.108	3.489	0.07823	0.536
ENSDARG00000077456	25	35777314	35778185	871	+	si:ch211-113a14.12	si:ch211-113a14.12 [Source:ZFIN;Acc:ZDB-GENE-121214-99]	-0.414	4.105	3.488	0.07826	0.536
ENSDARG00000037307	14	23411966	23416458	4492	+	gnpda1	glucosamine-6-phosphate deaminase 1 [Source:ZFIN;Acc:ZDB-GENE-050417-417]	0.366	5.204	3.486	0.07835	0.536
ENSDARG00000097445	6	39373050	39381197	8147	+	si:dkey-195m11.8	si:dkey-195m11.8 [Source:ZFIN;Acc:ZDB-GENE-030131-3092]	-0.322	6.076	3.484	0.07843	0.536
ENSDARG00000040306	2	41654790	41669119	14329	-	otomp	otolith matrix protein [Source:ZFIN;Acc:ZDB-GENE-040709-1]	-0.58	2.878	3.481	0.07853	0.537
ENSDARG00000077653	5	26205987	26228429	22442	+	rabl6b	RAB, member RAS oncogene family-like 6b [Source:ZFIN;Acc:ZDB-GENE-081104-97]	-0.363	4.48	3.48	0.07858	0.537
ENSDARG00000011245	16	26769429	26803277	33848	-	esrp1	epithelial splicing regulatory protein 1 [Source:ZFIN;Acc:ZDB-GENE-070112-1732]	0.601	4.725	3.764	0.07876	0.537
ENSDARG00000043797	17	4903019	4947809	44790	+	cdc5l	CDC5 cell division cycle 5-like (S. pombe) [Source:ZFIN;Acc:ZDB-GENE-040426-821]	-0.376	4.86	3.472	0.07891	0.538
ENSDARG00000063219	19	7838620	7879287	40667	+	ubap2l	ubiquitin associated protein 2-like [Source:ZFIN;Acc:ZDB-GENE-060503-244]	-0.368	5.665	3.486	0.079	0.538
ENSDARG00000037837	23	565424	575455	10031	+	ogfr	opioid growth factor receptor [Source:ZFIN;Acc:ZDB-GENE-030131-377]	-0.415	3.863	3.469	0.07903	0.538
ENSDARG00000069290	18	20577750	20583325	5575	+	bida	BH3 interacting domain death agonist [Source:ZFIN;Acc:ZDB-GENE-050419-35]	0.519	3.788	3.484	0.07908	0.538
ENSDARG00000019986	1	19142865	19152602	9737	-	grhprb	glyoxylate reductase/hydroxypyruvate reductase b [Source:ZFIN;Acc:ZDB-GENE-040426-1847]	0.398	5.08	3.482	0.07914	0.538
ENSDARG00000100766	18	50604423	50680002	75579	-	ube2q1	ubiquitin-conjugating enzyme E2Q family member 1 [Source:ZFIN;Acc:ZDB-GENE-050522-329]	0.403	4.065	3.466	0.07915	0.538
ENSDARG00000055133	17	32768106	32790619	22513	-	cenpf	centromere protein F [Source:ZFIN;Acc:ZDB-GENE-041111-205]	-0.302	6.505	3.461	0.07933	0.538
ENSDARG00000004525	2	3203012	3220814	17802	+	zgc:63882	zgc:63882 [Source:ZFIN;Acc:ZDB-GENE-040426-1286]	-0.326	5.093	3.458	0.07945	0.538
ENSDARG00000015918	21	22982766	22998515	15749	-	dlat	dihydrolipoamide S-acetyltransferase (E2 component of pyruvate dehydrogenase complex) [Source:ZFIN;Acc:ZDB-GENE-030131-2921]	0.31	5.492	3.457	0.07948	0.538
ENSDARG00000008953	23	7758069	7775552	17483	+	pofut1	protein O-fucosyltransferase 1 [Source:ZFIN;Acc:ZDB-GENE-040303-2]	0.469	3.721	3.457	0.07948	0.538
ENSDARG00000052966	3	39096237	39118061	21824	-	nmt1a	N-myristoyltransferase 1a [Source:ZFIN;Acc:ZDB-GENE-050522-477]	-0.27	7.883	3.455	0.07956	0.538
ENSDARG00000069521	21	16969100	16974938	5838	+	vps29	vacuolar protein sorting 29 homolog (S. cerevisiae) [Source:ZFIN;Acc:ZDB-GENE-030131-8764]	0.302	5.543	3.454	0.07962	0.538
ENSDARG00000076290	8	16546626	16556779	10153	-	calr	calreticulin [Source:ZFIN;Acc:ZDB-GENE-030131-4042]	-0.299	5.462	3.452	0.0797	0.538
ENSDARG00000055381	12	23302888	23309137	6249	+	bambia	BMP and activin membrane-bound inhibitor (Xenopus laevis) homolog a [Source:ZFIN;Acc:ZDB-GENE-010416-1]	0.344	5.719	3.451	0.07974	0.538
ENSDARG00000099329	21	45538225	45550257	12032	-	h2afy	H2A histone family, member Y [Source:ZFIN;Acc:ZDB-GENE-060421-4796]	0.498	3.717	3.453	0.07977	0.538
ENSDARG00000018426	10	16048785	16069963	21178	-	aldh7a1	aldehyde dehydrogenase 7 family, member A1 [Source:ZFIN;Acc:ZDB-GENE-030131-6129]	0.369	5.732	3.461	0.07996	0.539
ENSDARG00000039322	2	2777536	2783095	5559	-	CABZ01088149.1		0.529	2.671	3.441	0.08012	0.54
ENSDARG00000053542	1	33563356	33564835	1479	+	kctd12.2	potassium channel tetramerisation domain containing 12.2 [Source:ZFIN;Acc:ZDB-GENE-060117-4]	-0.528	2.812	3.438	0.08024	0.54
ENSDARG00000015921	4	1977698	1989879	12181	-	pwp1	PWP1 homolog (S. cerevisiae) [Source:ZFIN;Acc:ZDB-GENE-040426-1049]	-0.288	7.214	3.436	0.08034	0.54
ENSDARG00000052344	3	61936765	61958022	21257	-	tbl3	transducin (beta)-like 3 [Source:ZFIN;Acc:ZDB-GENE-041114-104]	0.591	2.493	3.436	0.08035	0.54
ENSDARG00000035890	19	32908298	32913253	4955	-	fuca1.1	fucosidase, alpha-L- 1, tissue, tandem duplicate 1 [Source:ZFIN;Acc:ZDB-GENE-030131-7434]	0.353	5.082	3.435	0.08036	0.54
ENSDARG00000054606	5	38225071	38234411	9340	+	mrpl1	mitochondrial ribosomal protein L1 [Source:ZFIN;Acc:ZDB-GENE-060526-311]	-0.417	3.979	3.431	0.08055	0.54
ENSDARG00000053840	10	39272733	39287976	15243	+	ei24	etoposide induced 2.4 [Source:ZFIN;Acc:ZDB-GENE-050417-457]	0.394	6.5	3.545	0.08055	0.54
ENSDARG00000006196	13	36658033	36672681	14648	-	sav1	salvador family WW domain containing protein 1 [Source:ZFIN;Acc:ZDB-GENE-040912-28]	0.452	3.834	3.427	0.08068	0.54
ENSDARG00000033440	13	12474345	12715114	240769	+	metap1	methionyl aminopeptidase 1 [Source:ZFIN;Acc:ZDB-GENE-050626-124]	0.27	6.516	3.427	0.08069	0.54
ENSDARG00000073837	6	11161841	11180208	18367	+	senp2	SUMO1/sentrin/SMT3 specific peptidase 2 [Source:ZFIN;Acc:ZDB-GENE-060810-183]	0.29	5.9	3.426	0.08076	0.54
ENSDARG00000030583	12	259067	269692	10625	-	foxk2	forkhead box K2 [Source:ZFIN;Acc:ZDB-GENE-030131-2861]	0.276	6.44	3.425	0.08076	0.54
ENSDARG00000041182	18	19462003	19467203	5200	-	rpl4	ribosomal protein L4 [Source:ZFIN;Acc:ZDB-GENE-030131-9034]	-0.209	10.638	3.423	0.08085	0.54
ENSDARG00000099532	10	36419559	36462804	43245	-	ubl3a	ubiquitin-like 3a [Source:ZFIN;Acc:ZDB-GENE-030131-3431]	0.435	3.864	3.422	0.0809	0.54
ENSDARG00000022456	23	22729925	22751447	21522	+	eno1a	enolase 1a, (alpha) [Source:ZFIN;Acc:ZDB-GENE-030131-6048]	-0.299	6.673	3.421	0.08094	0.54
ENSDARG00000062933	18	13355627	13391594	35967	-	cmip	c-Maf inducing protein [Source:ZFIN;Acc:ZDB-GENE-050419-50]	0.3	6.256	3.417	0.08109	0.541
ENSDARG00000005220	24	12483354	12543277	59923	-	pdcd6	programmed cell death 6 [Source:ZFIN;Acc:ZDB-GENE-040426-1307]	-0.515	3.414	3.417	0.08109	0.541
ENSDARG00000094590	18	6498520	6744556	246036	+	c2cd5	C2 calcium-dependent domain containing 5 [Source:ZFIN;Acc:ZDB-GENE-041114-193]	0.378	4.32	3.409	0.08141	0.542
ENSDARG00000074663	17	20549969	20568771	18802	+	SAMD8	zgc:162183 [Source:ZFIN;Acc:ZDB-GENE-070410-30]	0.589	2.46	3.407	0.08152	0.542
ENSDARG00000100952	13	2774425	2779553	5128	+	wu:fj16a03	wu:fj16a03 [Source:ZFIN;Acc:ZDB-GENE-030131-7415]	0.378	4.797	3.404	0.08162	0.542
ENSDARG00000053365	9	56637733	56644520	6787	-	rpl31	ribosomal protein L31 [Source:ZFIN;Acc:ZDB-GENE-060331-121]	-0.23	9.989	3.403	0.08166	0.542
ENSDARG00000079504	8	47908741	47959911	51170	+	mfn2	mitofusin 2 [Source:ZFIN;Acc:ZDB-GENE-081105-44]	-0.635	2.724	3.402	0.08171	0.542
ENSDARG00000013274	13	12539037	12558756	19719	+	eif4eb	eukaryotic translation initiation factor 4eb [Source:ZFIN;Acc:ZDB-GENE-041121-14]	-0.413	4.815	3.415	0.0818	0.542
ENSDARG00000038917	9	54811560	54861231	49671	-	rad50	RAD50 homolog, double strand break repair protein [Source:ZFIN;Acc:ZDB-GENE-050506-110]	-0.413	4.438	3.398	0.08188	0.542
ENSDARG00000037190	20	6164738	6171275	6537	+	CABZ01062780.1		-0.551	2.978	3.398	0.0819	0.542
ENSDARG00000093007	25	35447096	35451405	4309	-	mphosph6	M-phase phosphoprotein 6 [Source:ZFIN;Acc:ZDB-GENE-040801-137]	-0.37	5.486	3.411	0.08191	0.542
ENSDARG00000040158	16	31859655	31868937	9282	-	cdc42l	cell division cycle 42, like [Source:ZFIN;Acc:ZDB-GENE-030131-6069]	-0.247	8.279	3.397	0.08191	0.542
ENSDARG00000033616	17	24668936	24676797	7861	+	sepn1	selenoprotein N, 1 [Source:ZFIN;Acc:ZDB-GENE-030327-7]	0.563	4.503	3.579	0.082	0.542
ENSDARG00000013379	25	10505386	10533690	28304	-	ppp6r3	protein phosphatase 6, regulatory subunit 3 [Source:ZFIN;Acc:ZDB-GENE-030131-3251]	-0.325	6.003	3.394	0.08205	0.542
ENSDARG00000063574	23	534313	539746	5433	-	mtg2	mitochondrial ribosome-associated GTPase 2 [Source:ZFIN;Acc:ZDB-GENE-030131-2209]	0.517	2.818	3.394	0.08206	0.542
ENSDARG00000101687	24	40829499	40942437	112938	+	CU929259.1		-0.461	3.728	3.392	0.08211	0.542
ENSDARG00000087732	3	30117896	30118194	298	+	Metazoa_SRP	Metazoan signal recognition particle RNA [Source:RFAM;Acc:RF00017]	-0.339	5.329	3.39	0.0822	0.542
ENSDARG00000038729	21	7258121	7277805	19684	-	s100z	S100 calcium binding protein Z [Source:ZFIN;Acc:ZDB-GENE-050522-69]	-0.599	2.644	3.388	0.08228	0.542
ENSDARG00000053684	14	20809198	20817949	8751	+	aldob	aldolase b, fructose-bisphosphate [Source:ZFIN;Acc:ZDB-GENE-030131-383]	0.324	8.114	3.403	0.08234	0.542
ENSDARG00000015254	8	20830939	20844477	13538	+	fzr1a	fizzy/cell division cycle 20 related 1a [Source:ZFIN;Acc:ZDB-GENE-040426-712]	-0.491	3.333	3.386	0.08238	0.542
ENSDARG00000045014	11	3268363	3275303	6940	-	tuba2	tubulin, alpha 2 [Source:ZFIN;Acc:ZDB-GENE-040426-1970]	-0.45	3.405	3.384	0.08245	0.542
ENSDARG00000033443	4	23404713	23415116	10403	+	mdm2	MDM2 oncogene, E3 ubiquitin protein ligase [Source:ZFIN;Acc:ZDB-GENE-990415-153]	0.369	4.69	3.383	0.08249	0.542
ENSDARG00000105575	7	25778624	25786327	7703	+	si:dkey-6n21.12	si:dkey-6n21.12 [Source:ZFIN;Acc:ZDB-GENE-160728-139]	-0.319	5.291	3.38	0.08262	0.543
ENSDARG00000030129	8	530374	556387	26013	-	si:ch211-87m7.2	si:ch211-87m7.2 [Source:ZFIN;Acc:ZDB-GENE-120215-153]	0.568	2.39	3.377	0.08274	0.543
ENSDARG00000078745	4	13627042	13644767	17725	+	pnpla8	patatin-like phospholipase domain containing 8 [Source:ZFIN;Acc:ZDB-GENE-070705-553]	-0.384	5.144	3.383	0.08292	0.544
ENSDARG00000043624	8	10899817	10915138	15321	-	pqlc2	PQ loop repeat containing 2 [Source:ZFIN;Acc:ZDB-GENE-050306-4]	0.438	3.309	3.364	0.0833	0.544
ENSDARG00000035152	5	60972292	61039547	67255	+	ap2b1	adaptor-related protein complex 2, beta 1 subunit [Source:ZFIN;Acc:ZDB-GENE-030131-6564]	0.345	5.583	3.364	0.08331	0.544
ENSDARG00000095879	8	53201935	53218175	16240	+	wdr46	WD repeat domain 46 [Source:ZFIN;Acc:ZDB-GENE-040426-1264]	-0.296	6.261	3.364	0.08332	0.544
ENSDARG00000010400	13	42495144	42547945	52801	-	lrrfip2	leucine rich repeat (in FLII) interacting protein 2 [Source:ZFIN;Acc:ZDB-GENE-030131-7781]	-0.358	4.437	3.362	0.0834	0.544
ENSDARG00000076945	20	7337611	7361832	24221	+	dsg2.1	desmoglein 2, tandem duplicate 1 [Source:ZFIN;Acc:ZDB-GENE-030131-7531]	0.373	5.043	3.36	0.08347	0.544
ENSDARG00000038909	2	25468863	25473775	4912	+	msl2a	male-specific lethal 2 homolog a (Drosophila) [Source:ZFIN;Acc:ZDB-GENE-070912-449]	0.575	4.067	3.498	0.08356	0.544
ENSDARG00000062054	25	23494441	23546729	52288	+	cpt1ab	carnitine palmitoyltransferase 1Ab (liver) [Source:ZFIN;Acc:ZDB-GENE-030131-3250]	0.402	4.072	3.355	0.08367	0.544
ENSDARG00000004211	16	17734794	17752003	17209	-	ccdc106a	coiled-coil domain containing 106a [Source:ZFIN;Acc:ZDB-GENE-050220-4]	0.402	3.96	3.355	0.08368	0.544
ENSDARG00000042835	15	4430649	4537240	106591	-	tfdp2	transcription factor Dp-2 [Source:ZFIN;Acc:ZDB-GENE-030219-104]	0.279	6.552	3.355	0.08369	0.544
ENSDARG00000006832	5	16296116	16492486	196370	-	galnt9	polypeptide N-acetylgalactosaminyltransferase 9 [Source:ZFIN;Acc:ZDB-GENE-060526-21]	0.597	3.289	3.377	0.0837	0.544
ENSDARG00000057940	11	18372167	18395070	22903	-	dido1	death inducer-obliterator 1 [Source:ZFIN;Acc:ZDB-GENE-030131-6117]	-0.279	8.089	3.354	0.08371	0.544
ENSDARG00000043304	16	17326562	17343921	17359	-	nop2	NOP2 nucleolar protein homolog (yeast) [Source:ZFIN;Acc:ZDB-GENE-050309-7]	-0.408	5.939	3.457	0.08377	0.544
ENSDARG00000017591	1	16683984	16831997	148013	+	fat1a	FAT atypical cadherin 1a [Source:ZFIN;Acc:ZDB-GENE-050425-1]	0.297	7.643	3.352	0.08381	0.544
ENSDARG00000038643	8	21321580	21338183	16603	+	alas2	aminolevulinate, delta-, synthase 2 [Source:ZFIN;Acc:ZDB-GENE-001229-1]	0.431	3.596	3.352	0.08382	0.544
ENSDARG00000008026	5	28315747	28369571	53824	-	fam129bb	family with sequence similarity 129, member Bb [Source:ZFIN;Acc:ZDB-GENE-030131-6218]	-0.43	4.633	3.367	0.08385	0.544
ENSDARG00000070688	16	9942353	10006711	64358	-	ncalda	neurocalcin delta a [Source:ZFIN;Acc:ZDB-GENE-080220-28]	-0.305	6.549	3.346	0.08408	0.545
ENSDARG00000074168	8	11134604	11164795	30191	-	fam208b	family with sequence similarity 208, member B [Source:ZFIN;Acc:ZDB-GENE-041111-225]	-0.371	4.374	3.345	0.0841	0.545
ENSDARG00000006010	24	17115581	17122816	7235	+	bmi1a	bmi1 polycomb ring finger oncogene 1a [Source:ZFIN;Acc:ZDB-GENE-030131-224]	0.326	5.011	3.344	0.08414	0.545
ENSDARG00000076526	14	43192319	43204899	12580	-	gar1	GAR1 homolog, ribonucleoprotein [Source:ZFIN;Acc:ZDB-GENE-040426-893]	0.287	6.16	3.342	0.08423	0.545
ENSDARG00000019130	8	17042979	17050483	7504	+	plk2b	polo-like kinase 2b (Drosophila) [Source:ZFIN;Acc:ZDB-GENE-070720-17]	0.719	4.852	3.863	0.08442	0.546
ENSDARG00000103294	12	42244987	42252382	7395	+	si:ch211-221j21.3	si:ch211-221j21.3 [Source:ZFIN;Acc:ZDB-GENE-030131-1805]	0.4	3.915	3.337	0.08446	0.546
ENSDARG00000006092	16	48467047	48488254	21207	-	rad21a	RAD21 cohesin complex component a [Source:ZFIN;Acc:ZDB-GENE-030131-994]	0.292	6.983	3.334	0.08457	0.546
ENSDARG00000041113	11	13584497	13731792	147295	+	wdr18	WD repeat domain 18 [Source:ZFIN;Acc:ZDB-GENE-040905-4]	0.547	4.509	3.501	0.08469	0.546
ENSDARG00000067717	19	2754894	2764731	9837	+	tomm7	translocase of outer mitochondrial membrane 7 homolog (yeast) [Source:ZFIN;Acc:ZDB-GENE-060825-115]	0.306	5.769	3.329	0.08481	0.546
ENSDARG00000078847	18	14703276	14709424	6148	-	si:dkey-238o13.4	si:dkey-238o13.4 [Source:ZFIN;Acc:ZDB-GENE-070705-403]	0.518	3.113	3.328	0.08483	0.546
ENSDARG00000029671	2	7127762	7185724	57962	+	xpr1b	xenotropic and polytropic retrovirus receptor 1b [Source:ZFIN;Acc:ZDB-GENE-060503-266]	0.355	4.221	3.326	0.08492	0.546
ENSDARG00000069817	9	22316249	22324733	8484	-	crygm2d8	crystallin, gamma M2d8 [Source:ZFIN;Acc:ZDB-GENE-040718-321]	0.455	4.452	3.34	0.08495	0.546
ENSDARG00000004173	2	37194356	37223623	29267	+	copa	coatomer protein complex, subunit alpha [Source:ZFIN;Acc:ZDB-GENE-020905-2]	0.441	4.615	3.345	0.08498	0.546
ENSDARG00000060199	14	35159363	35165223	5860	-	mrpl18	mitochondrial ribosomal protein L18 [Source:ZFIN;Acc:ZDB-GENE-061013-632]	0.276	6.078	3.324	0.08502	0.546
ENSDARG00000061017	5	30204033	30324225	120192	-	spns2	spinster homolog 2 (Drosophila) [Source:ZFIN;Acc:ZDB-GENE-030131-5843]	0.581	2.661	3.322	0.08509	0.547
ENSDARG00000053269	1	30840526	30866249	25723	+	slc2a15b	solute carrier family 2 (facilitated glucose transporter), member 15b [Source:ZFIN;Acc:ZDB-GENE-050508-1]	-0.496	2.829	3.317	0.08532	0.547
ENSDARG00000100741	2	19568361	19585305	16944	-	cdc20	cell division cycle 20 homolog [Source:ZFIN;Acc:ZDB-GENE-040426-2044]	0.284	5.967	3.314	0.08542	0.547
ENSDARG00000061960	5	18941993	18968519	26526	+	ube3b	ubiquitin protein ligase E3B [Source:ZFIN;Acc:ZDB-GENE-060526-231]	-0.552	2.5	3.313	0.0855	0.547
ENSDARG00000000857	8	23806331	23839480	33149	+	mapk14a	mitogen-activated protein kinase 14a [Source:ZFIN;Acc:ZDB-GENE-010202-2]	0.346	5.129	3.312	0.08552	0.547
ENSDARG00000052610	13	45830454	45831532	1078	+	olig4	oligodendrocyte transcription factor 4 [Source:ZFIN;Acc:ZDB-GENE-030131-3580]	0.459	3.349	3.311	0.08557	0.547
ENSDARG00000006747	4	12112304	12240311	128007	+	tmem178b	transmembrane protein 178B [Source:ZFIN;Acc:ZDB-GENE-040718-92]	-0.437	3.761	3.309	0.08565	0.547
ENSDARG00000014139	14	1189492	1214573	25081	-	srp72	signal recognition particle 72 [Source:ZFIN;Acc:ZDB-GENE-030131-5546]	-0.288	6.877	3.309	0.08567	0.547
ENSDARG00000014569	19	72570	82426	9856	-	hnrnpr	heterogeneous nuclear ribonucleoprotein R [Source:ZFIN;Acc:ZDB-GENE-040426-2766]	0.274	8.14	3.307	0.08573	0.547
ENSDARG00000075864	10	19069383	19135185	65802	+	igsf9a	immunoglobulin superfamily, member 9a [Source:ZFIN;Acc:ZDB-GENE-060503-288]	-0.45	3.71	3.307	0.08574	0.547
ENSDARG00000053298	17	42775851	42783560	7709	-	nkx2.2a	NK2 homeobox 2a [Source:ZFIN;Acc:ZDB-GENE-980526-403]	-0.366	4.215	3.307	0.08574	0.547
ENSDARG00000035719	3	15984575	15992257	7682	-	arl5c	ADP-ribosylation factor-like 5C [Source:ZFIN;Acc:ZDB-GENE-040426-1866]	0.392	4.358	3.306	0.08578	0.547
ENSDARG00000006624	10	18919927	18949238	29311	+	ppp2r2ab	protein phosphatase 2, regulatory subunit B, alpha b [Source:ZFIN;Acc:ZDB-GENE-030131-5474]	-0.495	2.918	3.301	0.086	0.548
ENSDARG00000069356	11	7518759	7727096	208337	+	adgrl2a	adhesion G protein-coupled receptor L2a [Source:ZFIN;Acc:ZDB-GENE-000607-49]	0.291	6.592	3.3	0.08606	0.548
ENSDARG00000090982	14	6024664	6076691	52027	-	slc44a1b	solute carrier family 44 (choline transporter), member 1b [Source:ZFIN;Acc:ZDB-GENE-050309-63]	0.359	5.555	3.308	0.08611	0.548
ENSDARG00000013841	8	14876678	14947357	70679	+	abl2	c-abl oncogene 2, non-receptor tyrosine kinase [Source:ZFIN;Acc:ZDB-GENE-020809-2]	0.47	3.004	3.298	0.08616	0.548
ENSDARG00000038537	6	20059425	20085704	26279	-	gga1	golgi-associated, gamma adaptin ear containing, ARF binding protein 1 [Source:ZFIN;Acc:ZDB-GENE-040822-13]	-0.371	4.255	3.297	0.08619	0.548
ENSDARG00000056127	14	26417520	26420948	3428	+	polr2gl	polymerase (RNA) II (DNA directed) polypeptide G-like [Source:ZFIN;Acc:ZDB-GENE-030131-2808]	0.633	3.889	3.486	0.08631	0.548
ENSDARG00000061478	3	23387588	23444567	56979	-	igf2bp1	insulin-like growth factor 2 mRNA binding protein 1 [Source:ZFIN;Acc:ZDB-GENE-060929-1258]	-0.237	10.199	3.292	0.08642	0.548
ENSDARG00000062577	15	8628405	8787035	158630	-	arhgap35a	Rho GTPase activating protein 35a [Source:ZFIN;Acc:ZDB-GENE-120516-2]	-0.285	6.471	3.29	0.0865	0.548
ENSDARG00000020164	9	26292944	26316436	23492	+	efnb2a	ephrin-B2a [Source:ZFIN;Acc:ZDB-GENE-990415-67]	-0.302	7.37	3.288	0.08658	0.548
ENSDARG00000026577	11	3233116	3240409	7293	-	cdk2	cyclin-dependent kinase 2 [Source:ZFIN;Acc:ZDB-GENE-040426-2741]	0.361	4.495	3.288	0.08659	0.548
ENSDARG00000045706	4	9696048	9721652	25604	-	tspan9b	tetraspanin 9b [Source:ZFIN;Acc:ZDB-GENE-040704-25]	-0.385	4.398	3.286	0.08669	0.548
ENSDARG00000062178	18	22185563	22294858	109295	+	fam65a	family with sequence similarity 65, member A [Source:ZFIN;Acc:ZDB-GENE-050420-32]	0.52	3.173	3.279	0.08698	0.548
ENSDARG00000012723	21	27333898	27344918	11020	+	rbm14a	RNA binding motif protein 14a [Source:ZFIN;Acc:ZDB-GENE-050522-496]	0.291	6.136	3.278	0.087	0.548
ENSDARG00000060215	16	41734968	41764956	29988	-	cep85	centrosomal protein 85 [Source:ZFIN;Acc:ZDB-GENE-030131-1998]	-0.417	3.576	3.278	0.08702	0.548
ENSDARG00000100674	16	16050025	16097995	47970	-	UBE2O	ubiquitin conjugating enzyme E2 O [Source:HGNC Symbol;Acc:HGNC:29554]	0.37	4.064	3.276	0.08709	0.548
ENSDARG00000053685	7	29080348	29084934	4586	-	gtf2a2	general transcription factor IIA, 2 [Source:ZFIN;Acc:ZDB-GENE-050522-513]	-0.367	4.877	3.276	0.08711	0.548
ENSDARG00000027572	1	30974099	30990307	16208	+	as3mt	arsenite methyltransferase [Source:ZFIN;Acc:ZDB-GENE-060312-15]	0.544	2.588	3.274	0.08719	0.548
ENSDARG00000002369	5	41463990	41496172	32182	+	si:ch211-202a12.4	si:ch211-202a12.4 [Source:ZFIN;Acc:ZDB-GENE-030131-8486]	0.272	6.577	3.274	0.08721	0.548
ENSDARG00000042637	19	628057	643074	15017	+	tert	telomerase reverse transcriptase [Source:ZFIN;Acc:ZDB-GENE-080405-1]	-0.511	3.49	3.271	0.08734	0.548
ENSDARG00000097797	6	40575008	40575734	726	-	tomm6	translocase of outer mitochondrial membrane 6 homolog (yeast) [Source:ZFIN;Acc:ZDB-GENE-131121-445]	0.325	5.92	3.269	0.08742	0.548
ENSDARG00000104708	17	53209719	53217755	8036	+	ddx24	DEAD (Asp-Glu-Ala-Asp) box helicase 24 [Source:ZFIN;Acc:ZDB-GENE-100716-4]	-0.294	6.369	3.269	0.08743	0.548
ENSDARG00000053446	10	8132443	8139399	6956	+	sub1a	SUB1 homolog, transcriptional regulator a [Source:ZFIN;Acc:ZDB-GENE-050522-151]	-0.232	9.332	3.268	0.08747	0.548
ENSDARG00000102963	2	53469009	53506514	37505	-	sirt6	sirtuin 6 [Source:ZFIN;Acc:ZDB-GENE-031007-2]	-0.297	5.266	3.268	0.08748	0.548
ENSDARG00000106460	19	47817541	47827331	9790	-	CABZ01072848.1		-0.405	5.709	3.344	0.08752	0.548
ENSDARG00000105411	14	47233711	47240802	7091	-	si:ch211-113d11.5	si:ch211-113d11.5 [Source:ZFIN;Acc:ZDB-GENE-030131-6391]	0.866	4.596	3.916	0.08752	0.548
ENSDARG00000070874	17	26796544	26809204	12660	+	asmt2	acetylserotonin O-methyltransferase 2 [Source:ZFIN;Acc:ZDB-GENE-070410-45]	0.54	2.52	3.266	0.08755	0.548
ENSDARG00000070050	1	24800494	24805304	4810	-	sfrp2	secreted frizzled-related protein 2 [Source:ZFIN;Acc:ZDB-GENE-061013-293]	0.595	2.663	3.263	0.08771	0.548
ENSDARG00000099742	12	9582065	9662762	80697	-	heatr1	HEAT repeat containing 1 [Source:ZFIN;Acc:ZDB-GENE-030131-6378]	-0.345	4.4	3.26	0.08783	0.548
ENSDARG00000060494	17	39749999	39793455	43456	+	eprs	glutamyl-prolyl-tRNA synthetase [Source:ZFIN;Acc:ZDB-GENE-030131-638]	0.318	7.739	3.271	0.08794	0.548
ENSDARG00000057853	3	15894879	15905663	10784	-	atp6v0ca	ATPase, H+ transporting, lysosomal, V0 subunit ca [Source:ZFIN;Acc:ZDB-GENE-020419-23]	0.261	8.009	3.257	0.08797	0.548
ENSDARG00000052104	6	27100238	27114452	14214	+	atg4b	autophagy related 4B, cysteine peptidase [Source:ZFIN;Acc:ZDB-GENE-040917-3]	0.77	3.548	3.566	0.088	0.548
ENSDARG00000041428	16	4353569	4361437	7868	+	yrdc	yrdC N(6)-threonylcarbamoyltransferase domain containing [Source:ZFIN;Acc:ZDB-GENE-070410-65]	0.553	3.594	3.284	0.08801	0.548
ENSDARG00000057867	3	15923165	15960551	37386	-	lasp1	LIM and SH3 protein 1 [Source:ZFIN;Acc:ZDB-GENE-030131-1936]	-0.25	7.351	3.255	0.08804	0.548
ENSDARG00000052697	5	49114517	49431837	317320	-	fam172a	family with sequence similarity 172, member A [Source:ZFIN;Acc:ZDB-GENE-040426-1396]	-0.393	4.141	3.254	0.08809	0.548
ENSDARG00000029368	25	190963	211940	20977	-	srpk2	SRSF protein kinase 2 [Source:ZFIN;Acc:ZDB-GENE-131105-1]	-0.396	3.775	3.254	0.08809	0.548
ENSDARG00000033950	23	20335226	20399428	64202	-	lamb2l	laminin, beta 2-like [Source:ZFIN;Acc:ZDB-GENE-030131-4205]	-0.432	4.122	3.253	0.08815	0.548
ENSDARG00000106126	17	13065040	13070558	5518	-	CABZ01047999.1		-0.428	3.471	3.251	0.08825	0.549
ENSDARG00000022372	22	36898334	36935388	37054	-	kng1	kininogen 1 [Source:ZFIN;Acc:ZDB-GENE-041010-56]	0.281	5.497	3.247	0.08843	0.549
ENSDARG00000104511	8	23759765	23760155	390	+	SCARNA2	Small Cajal body-specific RNA 2 [Source:RFAM;Acc:RF01268]	-0.647	2.726	3.246	0.08862	0.549
ENSDARG00000006640	19	861016	875079	14063	-	eomesa	eomesodermin homolog a [Source:ZFIN;Acc:ZDB-GENE-001228-1]	-0.615	2.632	3.242	0.08862	0.549
ENSDARG00000009253	17	14776324	14786808	10484	+	zgc:56576	zgc:56576 [Source:ZFIN;Acc:ZDB-GENE-040426-1082]	-0.327	4.71	3.242	0.08863	0.549
ENSDARG00000029768	12	11611842	11725355	113513	+	waplb	WAPL cohesin release factor b [Source:ZFIN;Acc:ZDB-GENE-080220-45]	-0.279	5.679	3.241	0.0887	0.549
ENSDARG00000006963	11	5522382	5543878	21496	+	cse1l	CSE1 chromosome segregation 1-like (yeast) [Source:ZFIN;Acc:ZDB-GENE-990603-1]	0.291	6.227	3.239	0.08875	0.549
ENSDARG00000013542	20	13885546	13978360	92814	+	lpgat1	lysophosphatidylglycerol acyltransferase 1 [Source:ZFIN;Acc:ZDB-GENE-030131-2906]	0.352	4.368	3.239	0.08877	0.549
ENSDARG00000003757	2	30002688	30012503	9815	-	cnpy1	canopy1 [Source:ZFIN;Acc:ZDB-GENE-060315-3]	-0.417	3.475	3.234	0.089	0.549
ENSDARG00000023445	23	19907871	20026746	118875	-	atp2b3b	ATPase, Ca++ transporting, plasma membrane 3b [Source:ZFIN;Acc:ZDB-GENE-080409-2]	-0.484	3.109	3.232	0.0891	0.549
ENSDARG00000039830	2	6331261	6337281	6020	+	gng5	guanine nucleotide binding protein (G protein), gamma 5 [Source:ZFIN;Acc:ZDB-GENE-030131-9966]	0.256	7.27	3.231	0.08913	0.549
ENSDARG00000032242	4	12033108	12035017	1909	+	tnnt2c	troponin T2c, cardiac [Source:ZFIN;Acc:ZDB-GENE-030520-1]	-0.431	7.84	3.446	0.08917	0.549
ENSDARG00000067626	5	3172126	3215489	43363	+	ywhag1	3-monooxygenase/tryptophan 5-monooxygenase activation protein, gamma polypeptide 1 [Source:ZFIN;Acc:ZDB-GENE-011115-1]	-0.377	4.255	3.23	0.08918	0.549
ENSDARG00000037060	23	27830442	27869341	38899	+	kmt2d	lysine (K)-specific methyltransferase 2D [Source:ZFIN;Acc:ZDB-GENE-060223-2]	0.364	4.31	3.23	0.0892	0.549
ENSDARG00000087102	24	38761121	38769920	8799	-	si:ch1073-164k15.3	si:ch1073-164k15.3 [Source:ZFIN;Acc:ZDB-GENE-131119-59]	0.491	3.641	3.229	0.08924	0.549
ENSDARG00000038737	23	15236718	15280742	44024	-	phf20b	PHD finger protein 20, b [Source:ZFIN;Acc:ZDB-GENE-040822-33]	-0.346	5.591	3.231	0.08928	0.549
ENSDARG00000090821	11	2338432	2343404	4972	-	tp53rk	TP53 regulating kinase [Source:ZFIN;Acc:ZDB-GENE-050522-123]	-0.484	3.003	3.227	0.08932	0.549
ENSDARG00000038967	2	47789876	47827290	37414	-	cul3a	cullin 3a [Source:ZFIN;Acc:ZDB-GENE-030131-3376]	-0.276	6.156	3.223	0.08952	0.55
ENSDARG00000013561	6	32023268	32038311	15043	-	pgm1	phosphoglucomutase 1 [Source:ZFIN;Acc:ZDB-GENE-040426-1245]	0.472	4.047	3.236	0.08956	0.55
ENSDARG00000105195	21	11083990	11106827	22837	-	dnajc21	DnaJ (Hsp40) homolog, subfamily C, member 21 [Source:ZFIN;Acc:ZDB-GENE-030131-8928]	-0.333	5.016	3.22	0.08965	0.55
ENSDARG00000098932	7	20595629	20645190	49561	+	gigyf1a	GRB10 interacting GYF protein 1a [Source:ZFIN;Acc:ZDB-GENE-050809-79]	-0.267	5.899	3.215	0.08988	0.551
ENSDARG00000013704	19	8856131	8894031	37900	-	cers2a	ceramide synthase 2a [Source:ZFIN;Acc:ZDB-GENE-020808-2]	-0.396	4.667	3.213	0.08998	0.551
ENSDARG00000038476	2	57777902	57785674	7772	-	si:dkeyp-68b7.7	si:dkeyp-68b7.7 [Source:ZFIN;Acc:ZDB-GENE-070912-672]	0.39	3.774	3.212	0.09	0.551
ENSDARG00000070670	17	37497939	37527104	29165	-	crip2	cysteine-rich protein 2 [Source:ZFIN;Acc:ZDB-GENE-040426-2889]	0.298	5.278	3.211	0.09004	0.551
ENSDARG00000052480	1	48790596	48836753	46157	+	pdcd11	programmed cell death 11 [Source:ZFIN;Acc:ZDB-GENE-030131-4076]	-0.353	6.007	3.232	0.09004	0.551
ENSDARG00000056005	21	30202853	30217490	14637	-	dnajc18	DnaJ (Hsp40) homolog, subfamily C, member 18 [Source:ZFIN;Acc:ZDB-GENE-030131-8019]	0.372	5.271	3.222	0.09019	0.551
ENSDARG00000034522	6	27676797	27885945	209148	+	rab6ba	RAB6B, member RAS oncogene family a [Source:ZFIN;Acc:ZDB-GENE-050809-136]	-0.613	2.509	3.206	0.09028	0.551
ENSDARG00000063910	MT	8893	9058	165	+	mt-atp8	ATP synthase 8, mitochondrial [Source:ZFIN;Acc:ZDB-GENE-011205-19]	-0.305	5.726	3.206	0.09029	0.551
ENSDARG00000098589	24	2837562	2844363	6801	-	cyb5a	cytochrome b5 type A (microsomal) [Source:ZFIN;Acc:ZDB-GENE-040426-2148]	-0.41	3.806	3.204	0.09037	0.552
ENSDARG00000030703	1	50277466	50286158	8692	+	otx1a	orthodenticle homeobox 1a [Source:ZFIN;Acc:ZDB-GENE-980526-27]	0.337	5.259	3.202	0.09049	0.552
ENSDARG00000008969	1	9367651	9375385	7734	+	fgb	fibrinogen beta chain [Source:ZFIN;Acc:ZDB-GENE-030131-9261]	0.316	5.638	3.195	0.09081	0.553
ENSDARG00000023508	15	2887723	2894200	6477	-	ankrd49	ankyrin repeat domain 49 [Source:ZFIN;Acc:ZDB-GENE-050417-46]	-0.531	2.854	3.194	0.09086	0.553
ENSDARG00000052061	7	50645366	50827420	182054	-	col4a6	collagen, type IV, alpha 6 [Source:ZFIN;Acc:ZDB-GENE-101001-2]	-0.283	6.06	3.192	0.09096	0.554
ENSDARG00000033901	10	37556423	37841104	284681	+	msi2a	musashi RNA-binding protein 2a [Source:ZFIN;Acc:ZDB-GENE-030826-25]	0.469	3.048	3.188	0.0911	0.554
ENSDARG00000075349	8	42635024	42705804	70780	-	si:ch73-138n13.1	si:ch73-138n13.1 [Source:ZFIN;Acc:ZDB-GENE-091204-448]	-0.251	6.668	3.188	0.09114	0.554
ENSDARG00000021488	12	33950864	34091972	141108	+	cyth1b	cytohesin 1b [Source:ZFIN;Acc:ZDB-GENE-030131-4311]	-0.438	3.608	3.185	0.09128	0.554
ENSDARG00000091777	5	4906739	5011778	105039	+	mapkap1	mitogen-activated protein kinase associated protein 1 [Source:ZFIN;Acc:ZDB-GENE-041111-178]	0.32	5.426	3.184	0.09131	0.554
ENSDARG00000091419	10	10902520	10906093	3573	-	nrarpa	notch-regulated ankyrin repeat protein a [Source:ZFIN;Acc:ZDB-GENE-030515-6]	0.297	8.32	3.186	0.09147	0.555
ENSDARG00000046141	8	39782748	39789143	6395	-	zgc:162025	zgc:162025 [Source:ZFIN;Acc:ZDB-GENE-070424-17]	-0.337	4.749	3.178	0.0916	0.555
ENSDARG00000022280	19	7234040	7251749	17709	+	brd2a	bromodomain containing 2a [Source:ZFIN;Acc:ZDB-GENE-990415-248]	-0.289	6.53	3.177	0.09163	0.555
ENSDARG00000099768	25	3447360	3521543	74183	-	si:ch211-272n13.3	si:ch211-272n13.3 [Source:ZFIN;Acc:ZDB-GENE-081104-216]	-0.438	3.659	3.177	0.09166	0.555
ENSDARG00000053517	17	43048923	43296752	247829	-	EML5	si:dkey-1f12.3 [Source:ZFIN;Acc:ZDB-GENE-030131-1677]	0.515	3.108	3.177	0.09166	0.555
ENSDARG00000078014	4	76548381	76624399	76018	+	pacsin2	protein kinase C and casein kinase substrate in neurons 2 [Source:ZFIN;Acc:ZDB-GENE-040426-2596]	0.437	3.719	3.173	0.09182	0.555
ENSDARG00000096527	1	30050037	30055593	5556	+	BX548015.2		-0.349	4.679	3.172	0.09189	0.555
ENSDARG00000043484	14	7585611	7595079	9468	+	ube2d2	ubiquitin-conjugating enzyme E2D 2 (UBC4/5 homolog, yeast) [Source:ZFIN;Acc:ZDB-GENE-120312-1]	-0.267	8.107	3.171	0.09192	0.555
ENSDARG00000075526	21	29980661	29996011	15350	-	pwwp2a	PWWP domain containing 2A [Source:ZFIN;Acc:ZDB-GENE-131120-4]	0.34	5.496	3.169	0.09201	0.555
ENSDARG00000055759	8	25799482	25827049	27567	-	efhd2	EF-hand domain family, member D2 [Source:ZFIN;Acc:ZDB-GENE-060531-152]	0.349	5.475	3.17	0.09214	0.555
ENSDARG00000036144	7	32626572	32628693	2121	+	tssc4	tumor suppressing subtransferable candidate 4 [Source:ZFIN;Acc:ZDB-GENE-060825-263]	-0.284	5.321	3.164	0.09225	0.555
ENSDARG00000056483	22	20926238	21022384	96146	-	ssbp4	single stranded DNA binding protein 4 [Source:ZFIN;Acc:ZDB-GENE-030131-469]	0.339	6.904	3.193	0.09225	0.555
ENSDARG00000042025	9	6629528	6640082	10554	-	si:dkeyp-118h3.6	si:dkeyp-118h3.6 [Source:ZFIN;Acc:ZDB-GENE-050809-8]	0.418	3.849	3.163	0.09229	0.555
ENSDARG00000106163	21	549721	566901	17180	+	CABZ01100207.1		-0.565	2.771	3.163	0.0923	0.555
ENSDARG00000055502	16	11260796	11331923	71127	+	cicb	capicua transcriptional repressor b [Source:ZFIN;Acc:ZDB-GENE-030131-1966]	0.433	4.58	3.181	0.09242	0.555
ENSDARG00000025567	21	25764739	25783102	18363	+	nf2b	neurofibromin 2b (merlin) [Source:ZFIN;Acc:ZDB-GENE-040622-3]	-0.401	3.999	3.16	0.09244	0.555
ENSDARG00000089441	16	22779820	22797802	17982	-	si:ch211-105c13.3	si:ch211-105c13.3 [Source:ZFIN;Acc:ZDB-GENE-030131-4483]	-0.437	3.864	3.16	0.09245	0.555
ENSDARG00000001999	7	42124936	42212627	87691	+	adamts18	ADAM metallopeptidase with thrombospondin type 1 motif, 18 [Source:ZFIN;Acc:ZDB-GENE-070815-1]	0.519	2.807	3.158	0.09253	0.555
ENSDARG00000068436	15	47263246	47270078	6832	-	h3f3b.1	H3 histone, family 3B.1 [Source:ZFIN;Acc:ZDB-GENE-050417-65]	0.237	9.113	3.156	0.09263	0.555
ENSDARG00000069422	21	30365088	30372509	7421	-	nhp2	NHP2 ribonucleoprotein homolog (yeast) [Source:ZFIN;Acc:ZDB-GENE-030131-533]	0.251	7.655	3.155	0.09269	0.555
ENSDARG00000038608	2	44339653	44346842	7189	-	sdhc	succinate dehydrogenase complex, subunit C, integral membrane protein [Source:ZFIN;Acc:ZDB-GENE-040801-26]	0.419	5.809	3.28	0.09271	0.555
ENSDARG00000045773	25	17750379	17753174	2795	+	PYURF	zgc:162634 [Source:ZFIN;Acc:ZDB-GENE-050506-109]	-0.534	2.983	3.154	0.09275	0.555
ENSDARG00000105206	21	2480188	2507425	27237	+	hmgcrb	3-hydroxy-3-methylglutaryl-CoA reductase b [Source:ZFIN;Acc:ZDB-GENE-051108-1]	0.441	3.716	3.153	0.09279	0.555
ENSDARG00000057121	21	20864868	20878655	13787	+	C7	si:dkey-246j23.5 [Source:ZFIN;Acc:ZDB-GENE-091111-2]	0.628	2.784	3.16	0.09306	0.556
ENSDARG00000027357	3	32700327	32710669	10342	+	cd2bp2	CD2 (cytoplasmic tail) binding protein 2 [Source:ZFIN;Acc:ZDB-GENE-040426-925]	-0.25	6.854	3.142	0.09333	0.558
ENSDARG00000037358	12	978826	998873	20047	-	polr3e	polymerase (RNA) III (DNA directed) polypeptide E [Source:ZFIN;Acc:ZDB-GENE-030131-8462]	0.296	5.452	3.14	0.09341	0.558
ENSDARG00000043334	17	20654126	20676162	22036	-	ccdc6a	coiled-coil domain containing 6a [Source:ZFIN;Acc:ZDB-GENE-030131-7848]	0.313	5.025	3.139	0.09346	0.558
ENSDARG00000025754	1	5948541	5967093	18552	+	ube2f	ubiquitin-conjugating enzyme E2F (putative) [Source:ZFIN;Acc:ZDB-GENE-040426-2557]	0.29	6.489	3.137	0.09353	0.558
ENSDARG00000040310	24	11330546	11365697	35151	-	prpf4bb	pre-mRNA processing factor 4Bb [Source:ZFIN;Acc:ZDB-GENE-040426-2799]	-0.258	7.063	3.13	0.09388	0.559
ENSDARG00000037229	10	44526557	44643204	116647	+	denr	density-regulated protein [Source:ZFIN;Acc:ZDB-GENE-040718-450]	-0.261	7.441	3.129	0.09395	0.559
ENSDARG00000008540	9	53736848	53738215	1367	+	sox21b	SRY (sex determining region Y)-box 21b [Source:ZFIN;Acc:ZDB-GENE-040429-1]	-0.575	2.397	3.129	0.09395	0.559
ENSDARG00000096533	12	6124640	6125961	1321	-	rltgr	RAMP-like triterpene glycoside receptor [Source:ZFIN;Acc:ZDB-GENE-100727-4]	0.298	5.552	3.127	0.09401	0.559
ENSDARG00000078814	6	10465968	10479689	13721	-	si:dkey-34m19.3	si:dkey-34m19.3 [Source:ZFIN;Acc:ZDB-GENE-030131-2206]	-0.455	3.577	3.127	0.09406	0.559
ENSDARG00000091433	2	49304928	49329681	24753	+	abhd17aa	abhydrolase domain containing 17Aa [Source:ZFIN;Acc:ZDB-GENE-030131-840]	0.578	2.898	3.126	0.09406	0.559
ENSDARG00000018840	11	24919757	24942714	22957	+	trpc4apa	transient receptor potential cation channel, subfamily C, member 4 associated protein a [Source:ZFIN;Acc:ZDB-GENE-000330-3]	0.309	5.667	3.124	0.09417	0.559
ENSDARG00000102832	18	41570629	41601492	30863	+	baz1b	bromodomain adjacent to zinc finger domain, 1B [Source:ZFIN;Acc:ZDB-GENE-010328-16]	-0.264	9.213	3.124	0.09419	0.559
ENSDARG00000011166	2	29493849	29501875	8026	-	cahz	carbonic anhydrase [Source:ZFIN;Acc:ZDB-GENE-980526-39]	0.727	3.437	3.324	0.0944	0.559
ENSDARG00000014825	16	13726118	13733808	7690	-	si:dkeyp-69b9.6	si:dkeyp-69b9.6 [Source:ZFIN;Acc:ZDB-GENE-100922-227]	-0.331	4.835	3.119	0.09442	0.559
ENSDARG00000010641	10	17755610	17770731	15121	+	slc20a1b	solute carrier family 20 (phosphate transporter), member 1b [Source:ZFIN;Acc:ZDB-GENE-030131-260]	0.302	7.056	3.118	0.09447	0.559
ENSDARG00000045294	24	28304118	28318743	14625	+	sh3glb1a	SH3-domain GRB2-like endophilin B1a [Source:ZFIN;Acc:ZDB-GENE-050417-89]	0.447	3.797	3.117	0.0945	0.559
ENSDARG00000061635	18	38918909	39061370	142461	+	myo5aa	myosin VAa [Source:ZFIN;Acc:ZDB-GENE-041027-2]	-0.488	3.216	3.117	0.0945	0.559
ENSDARG00000053990	23	45263449	45268299	4850	-	hmgb2b	high mobility group box 2b [Source:ZFIN;Acc:ZDB-GENE-040912-122]	0.855	11.031	4.095	0.09469	0.559
ENSDARG00000039095	13	40283324	40286027	2703	-	nkx2.3	NK2 homeobox 3 [Source:ZFIN;Acc:ZDB-GENE-990415-178]	0.529	2.857	3.112	0.09476	0.559
ENSDARG00000015946	1	51998628	52017623	18995	+	slc44a1a	solute carrier family 44 (choline transporter), member 1a [Source:ZFIN;Acc:ZDB-GENE-050417-204]	-0.464	3.425	3.111	0.0948	0.559
ENSDARG00000009958	15	23272776	23330140	57364	+	cbl	Cbl proto-oncogene, E3 ubiquitin protein ligase [Source:ZFIN;Acc:ZDB-GENE-041114-207]	-0.381	4.267	3.11	0.09484	0.559
ENSDARG00000008447	18	6395927	6410013	14086	+	fkbp4	FK506 binding protein 4 [Source:ZFIN;Acc:ZDB-GENE-030131-514]	-0.29	5.537	3.109	0.09491	0.559
ENSDARG00000103683	16	4279186	4328001	48815	+	inpp5b	inositol polyphosphate-5-phosphatase B [Source:ZFIN;Acc:ZDB-GENE-110411-228]	-0.617	2.432	3.107	0.09499	0.559
ENSDARG00000102492	11	15988150	15988447	297	+	Metazoa_SRP	Metazoan signal recognition particle RNA [Source:RFAM;Acc:RF00017]	-0.573	2.478	3.105	0.09509	0.559
ENSDARG00000058463	1	8433988	8439354	5366	-	ndufab1a	NADH dehydrogenase (ubiquinone) 1, alpha/beta subcomplex, 1a [Source:ZFIN;Acc:ZDB-GENE-040801-1]	0.274	6.692	3.104	0.09514	0.559
ENSDARG00000069289	9	35205327	35216332	11005	+	gabpa	GA binding protein transcription factor, alpha subunit [Source:ZFIN;Acc:ZDB-GENE-011010-2]	0.307	6.027	3.104	0.09517	0.559
ENSDARG00000102320	5	68935975	68943949	7974	-	mob1a	MOB kinase activator 1A [Source:ZFIN;Acc:ZDB-GENE-030131-6506]	0.328	5.069	3.104	0.09518	0.559
ENSDARG00000076566	8	47769628	47834326	64698	-	kank3	KN motif and ankyrin repeat domains 3 [Source:ZFIN;Acc:ZDB-GENE-081105-185]	-0.502	2.845	3.102	0.09525	0.559
ENSDARG00000052073	6	51769760	51771635	1875	-	blcap	bladder cancer associated protein [Source:ZFIN;Acc:ZDB-GENE-000330-7]	0.263	7.587	3.097	0.09549	0.56
ENSDARG00000036637	1	45961382	45963296	1914	+	arl11	ADP-ribosylation factor-like 11 [Source:ZFIN;Acc:ZDB-GENE-030131-3410]	0.466	3.239	3.094	0.09565	0.561
ENSDARG00000060438	9	55503474	55539236	35762	-	tbl1x	transducin (beta)-like 1X-linked [Source:ZFIN;Acc:ZDB-GENE-070209-131]	0.316	4.888	3.09	0.09586	0.561
ENSDARG00000029533	16	17069808	17083831	14023	+	rpl18	ribosomal protein L18 [Source:ZFIN;Acc:ZDB-GENE-040801-165]	-0.218	10.705	3.088	0.09595	0.561
ENSDARG00000036386	7	22530307	22537136	6829	+	rbm4.1	RNA binding motif protein 4.1 [Source:ZFIN;Acc:ZDB-GENE-030131-3902]	1.159	4.044	3.891	0.09612	0.561
ENSDARG00000057973	15	25975235	26153799	178564	-	dph1	diphthamide biosynthesis 1 [Source:ZFIN;Acc:ZDB-GENE-050417-411]	0.497	2.856	3.083	0.09619	0.561
ENSDARG00000077492	24	21226104	21354121	128017	-	atp8a2	ATPase, aminophospholipid transporter, class I, type 8A, member 2 [Source:ZFIN;Acc:ZDB-GENE-100209-2]	0.42	4.431	3.091	0.0962	0.561
ENSDARG00000107919	14	51109916	51118155	8239	-	CABZ01069145.1		0.664	3.073	3.132	0.09628	0.561
ENSDARG00000056583	19	28696977	28699654	2677	-	ndufs6	NADH dehydrogenase (ubiquinone) Fe-S protein 6 [Source:ZFIN;Acc:ZDB-GENE-040912-86]	0.44	5.935	3.265	0.09631	0.561
ENSDARG00000041081	18	21124149	21131152	7003	+	suv420h1	suppressor of variegation 4-20 homolog 1 (Drosophila) [Source:ZFIN;Acc:ZDB-GENE-041114-22]	0.283	5.814	3.081	0.09632	0.561
ENSDARG00000099955	3	12089187	12107222	18035	+	gb:eb993102	expressed sequence EB993102 [Source:ZFIN;Acc:ZDB-GENE-170411-1]	-0.492	3.235	3.08	0.09633	0.561
ENSDARG00000103322	19	11019006	11031914	12908	+	si:ch73-347e22.8	si:ch73-347e22.8 [Source:ZFIN;Acc:ZDB-GENE-030131-8455]	-0.29	5.315	3.079	0.09638	0.561
ENSDARG00000077341	23	39914945	39956244	41299	-	ppp1r14c	protein phosphatase 1, regulatory (inhibitor) subunit 14C [Source:ZFIN;Acc:ZDB-GENE-050706-92]	0.398	4.252	3.079	0.09641	0.561
ENSDARG00000021855	16	4733652	4780989	47337	-	arnt	aryl hydrocarbon receptor nuclear translocator [Source:ZFIN;Acc:ZDB-GENE-060126-7]	-0.511	3.013	3.077	0.09652	0.561
ENSDARG00000074927	17	1950174	1969881	19707	+	bub1bb	BUB1 mitotic checkpoint serine/threonine kinase Bb [Source:ZFIN;Acc:ZDB-GENE-030829-51]	-0.451	3.015	3.076	0.09653	0.561
ENSDARG00000041811	10	39182356	39187655	5299	-	rps25	ribosomal protein S25 [Source:ZFIN;Acc:ZDB-GENE-040426-1788]	-0.227	10.704	3.076	0.09654	0.561
ENSDARG00000092979	5	40876289	40885056	8767	+	pias2	protein inhibitor of activated STAT, 2 [Source:ZFIN;Acc:ZDB-GENE-060424-1]	-0.285	5.524	3.075	0.09659	0.561
ENSDARG00000029841	22	10728165	10742568	14403	+	tmprss9	transmembrane protease, serine 9 [Source:ZFIN;Acc:ZDB-GENE-050208-573]	-0.472	3.439	3.069	0.09689	0.562
ENSDARG00000057110	10	23090938	23099871	8933	+	slc25a1a	solute carrier family 25 (mitochondrial carrier; citrate transporter), member 1a [Source:ZFIN;Acc:ZDB-GENE-040426-1172]	0.522	2.998	3.068	0.09695	0.562
ENSDARG00000057772	6	11545803	11576797	30994	-	march7	membrane-associated ring finger (C3HC4) 7 [Source:ZFIN;Acc:ZDB-GENE-080204-121]	0.317	4.877	3.068	0.09696	0.562
ENSDARG00000103203	19	46632505	46646438	13933	+	vps28	vacuolar protein sorting 28 (yeast) [Source:ZFIN;Acc:ZDB-GENE-040426-1527]	0.277	6.442	3.068	0.09696	0.562
ENSDARG00000030177	9	22160390	22165801	5411	-	uchl3	ubiquitin carboxyl-terminal esterase L3 (ubiquitin thiolesterase) [Source:ZFIN;Acc:ZDB-GENE-050522-158]	0.407	3.579	3.066	0.09705	0.562
ENSDARG00000012271	17	45395655	45403882	8227	-	tmem206	transmembrane protein 206 [Source:ZFIN;Acc:ZDB-GENE-040426-1173]	0.464	3.182	3.065	0.09712	0.562
ENSDARG00000058857	18	13155527	13164550	9023	-	zgc:112052	zgc:112052 [Source:ZFIN;Acc:ZDB-GENE-050417-151]	0.633	3.139	3.132	0.0972	0.562
ENSDARG00000070555	19	12525414	12705724	180310	+	ldlrad4a	low density lipoprotein receptor class A domain containing 4a [Source:ZFIN;Acc:ZDB-GENE-060503-850]	0.516	2.863	3.061	0.09729	0.562
ENSDARG00000035869	19	33343355	33356930	13575	-	azin1b	antizyme inhibitor 1b [Source:ZFIN;Acc:ZDB-GENE-030121-1]	0.331	6.134	3.069	0.09755	0.563
ENSDARG00000042221	20	26579106	26633077	53971	-	mthfd1l	methylenetetrahydrofolate dehydrogenase (NADP+ dependent) 1-like [Source:ZFIN;Acc:ZDB-GENE-041001-133]	0.361	5.574	3.074	0.09764	0.563
ENSDARG00000086425	16	9541720	9562689	20969	-	prpf3	PRP3 pre-mRNA processing factor 3 homolog (yeast) [Source:ZFIN;Acc:ZDB-GENE-040823-3]	-0.287	5.757	3.05	0.09784	0.563
ENSDARG00000078974	10	36254209	36256293	2084	+	COA4	si:ch211-215a9.5 [Source:ZFIN;Acc:ZDB-GENE-141216-219]	0.562	2.403	3.048	0.09794	0.563
ENSDARG00000098226	25	12967713	13058023	90310	-	smpd3	sphingomyelin phosphodiesterase 3, neutral [Source:ZFIN;Acc:ZDB-GENE-081104-280]	0.506	3.098	3.047	0.09799	0.563
ENSDARG00000093535	10	42154617	42157946	3329	-	BX005309.1		0.313	5.061	3.047	0.09803	0.563
ENSDARG00000016904	5	60823696	60869289	45593	+	bckdk	branched chain ketoacid dehydrogenase kinase [Source:ZFIN;Acc:ZDB-GENE-021204-1]	0.291	5.556	3.043	0.0982	0.563
ENSDARG00000044924	11	15478582	15622280	143698	+	gdf11	growth differentiation factor 11 [Source:ZFIN;Acc:ZDB-GENE-040427-2]	0.579	3.488	3.099	0.09831	0.563
ENSDARG00000075116	2	38165432	38172628	7196	+	sall2	spalt-like transcription factor 2 [Source:ZFIN;Acc:ZDB-GENE-030829-32]	-0.631	2.402	3.041	0.09833	0.563
ENSDARG00000036445	7	20829893	21046714	216821	+	serpinh2	serine (or cysteine) peptidase inhibitor, clade H, member 2 [Source:ZFIN;Acc:ZDB-GENE-050417-12]	-0.51	2.838	3.04	0.09837	0.563
ENSDARG00000036329	14	33073665	33075125	1460	+	ndufa1	NADH dehydrogenase (ubiquinone) 1 alpha subcomplex, 1 [Source:ZFIN;Acc:ZDB-GENE-040625-168]	0.301	8.022	3.047	0.09842	0.563
ENSDARG00000078497	11	3143666	3181298	37632	+	timeless	timeless circadian clock [Source:ZFIN;Acc:ZDB-GENE-030131-8978]	-0.31	5.384	3.039	0.09843	0.563
ENSDARG00000056141	9	32367400	32379208	11808	+	coq10b	coenzyme Q10B [Source:ZFIN;Acc:ZDB-GENE-050417-263]	0.254	6.968	3.039	0.09844	0.563
ENSDARG00000070922	11	465088	471356	6268	-	cnbpb	CCHC-type zinc finger, nucleic acid binding protein b [Source:ZFIN;Acc:ZDB-GENE-030131-7782]	-0.247	8.468	3.038	0.09845	0.563
ENSDARG00000105127	2	57894233	57901774	7541	+	si:ch211-155e24.3	si:ch211-155e24.3 [Source:ZFIN;Acc:ZDB-GENE-070912-116]	-0.275	5.677	3.037	0.09855	0.563
ENSDARG00000021987	16	5352141	5597848	245707	+	plecb	plectin b [Source:ZFIN;Acc:ZDB-GENE-100917-2]	-0.287	6.818	3.034	0.09869	0.563
ENSDARG00000070045	21	11987249	12179915	192666	-	celf4	CUGBP, Elav-like family member 4 [Source:ZFIN;Acc:ZDB-GENE-040718-300]	0.491	3.091	3.033	0.09871	0.563
ENSDARG00000069463	7	25758478	25776753	18275	+	alox12	arachidonate 12-lipoxygenase [Source:ZFIN;Acc:ZDB-GENE-030131-1452]	-0.276	5.788	3.033	0.09872	0.563
ENSDARG00000017891	23	2481916	2504302	22386	+	tcp1	t-complex 1 [Source:ZFIN;Acc:ZDB-GENE-990714-24]	0.49	4.518	3.113	0.09884	0.563
ENSDARG00000007657	5	47307741	47323929	16188	-	ccnh	cyclin H [Source:ZFIN;Acc:ZDB-GENE-050320-13]	0.378	4.257	3.031	0.09885	0.563
ENSDARG00000098785	12	42214276	42241713	27437	-	glrx3	glutaredoxin 3 [Source:ZFIN;Acc:ZDB-GENE-041010-22]	0.333	5.394	3.031	0.09886	0.563
ENSDARG00000012947	10	33425739	33435784	10045	-	ska2	spindle and kinetochore associated complex subunit 2 [Source:ZFIN;Acc:ZDB-GENE-041008-202]	-0.39	4.075	3.03	0.09889	0.563
ENSDARG00000017525	23	35551967	35565702	13735	+	ccnt1	cyclin T1 [Source:ZFIN;Acc:ZDB-GENE-030131-6397]	0.424	3.479	3.03	0.0989	0.563
ENSDARG00000063908	MT	8129	8820	691	+	mt-co2	cytochrome c oxidase II, mitochondrial [Source:ZFIN;Acc:ZDB-GENE-011205-15]	-0.218	10.964	3.029	0.09893	0.563
ENSDARG00000058089	19	8975026	9007650	32624	-	rprd2a	regulation of nuclear pre-mRNA domain containing 2a [Source:ZFIN;Acc:ZDB-GENE-030131-6641]	-0.415	3.987	3.029	0.09896	0.563
ENSDARG00000044437	5	66496913	66502431	5518	-	cdca5	cell division cycle associated 5 [Source:ZFIN;Acc:ZDB-GENE-030131-235]	-0.312	5.213	3.027	0.09904	0.563
ENSDARG00000100308	7	59032056	59167909	135853	+	SEMA4F	ssemaphorin 4F [Source:HGNC Symbol;Acc:HGNC:10734]	-0.573	2.678	3.026	0.09911	0.563
ENSDARG00000057975	22	12704636	12723799	19163	-	plcd4a	phospholipase C, delta 4a [Source:ZFIN;Acc:ZDB-GENE-050208-654]	-0.57	2.665	3.025	0.09917	0.563
ENSDARG00000020845	9	47738614	47957048	218434	-	tns1b	tensin 1b [Source:ZFIN;Acc:ZDB-GENE-030131-6933]	0.302	7.201	3.023	0.0993	0.564
ENSDARG00000043257	20	20917073	20922116	5043	-	ckbb	creatine kinase, brain b [Source:ZFIN;Acc:ZDB-GENE-020103-2]	-0.38	4.357	3.02	0.09938	0.564
ENSDARG00000039699	13	19633497	19668885	35388	-	fam204a	family with sequence similarity 204, member A [Source:ZFIN;Acc:ZDB-GENE-040718-271]	-0.372	4.322	3.02	0.09941	0.564
ENSDARG00000025850	23	9285465	9293608	8143	+	rps21	ribosomal protein S21 [Source:ZFIN;Acc:ZDB-GENE-040426-1102]	-0.214	11.118	3.02	0.09943	0.564
ENSDARG00000005754	2	17907150	18275975	368825	-	ptprfb	protein tyrosine phosphatase, receptor type, f, b [Source:ZFIN;Acc:ZDB-GENE-060503-530]	0.263	6.666	3.015	0.09966	0.565
ENSDARG00000058533	5	12243422	12304689	61267	+	pole	polymerase (DNA directed), epsilon [Source:ZFIN;Acc:ZDB-GENE-070705-557]	-0.299	6.324	3.013	0.09979	0.565
ENSDARG00000033889	25	24138065	24150783	12718	-	spty2d1	SPT2 chromatin protein domain containing 1 [Source:ZFIN;Acc:ZDB-GENE-050522-212]	-0.306	4.89	3.012	0.0998	0.565
ENSDARG00000058494	3	11985829	12007472	21643	+	dnaja3a	DnaJ (Hsp40) homolog, subfamily A, member 3A [Source:ZFIN;Acc:ZDB-GENE-030131-7837]	0.424	3.556	3.011	0.09986	0.565
ENSDARG00000102888	9	56808817	56877232	68415	-	gpr39	G protein-coupled receptor 39 [Source:ZFIN;Acc:ZDB-GENE-040426-1395]	0.541	2.817	3.01	0.09993	0.565
ENSDARG00000005867	16	29060085	29090146	30061	+	gon4l	gon-4-like (C. elegans) [Source:ZFIN;Acc:ZDB-GENE-070117-2447]	-0.263	6.175	3.009	0.1	0.565
ENSDARG00000060030	3	32582442	32611414	28972	+	setd1a	SET domain containing 1A [Source:ZFIN;Acc:ZDB-GENE-080521-4]	-0.3	5.201	3.006	0.10011	0.565
ENSDARG00000089791	19	13017537	13048458	30921	-	slc25a32a	solute carrier family 25 (mitochondrial folate carrier), member 32a [Source:ZFIN;Acc:ZDB-GENE-040426-758]	-0.48	2.854	3.006	0.10016	0.565
ENSDARG00000055278	21	27379588	27394702	15114	+	cfb	complement factor B [Source:ZFIN;Acc:ZDB-GENE-980526-487]	0.355	4.464	3.005	0.10018	0.565
ENSDARG00000103902	3	36529726	36542530	12804	+	nde1	nudE neurodevelopment protein 1 [Source:ZFIN;Acc:ZDB-GENE-050913-61]	-0.407	3.808	3.002	0.10033	0.565
ENSDARG00000070623	19	28386068	28389928	3860	+	med10	mediator complex subunit 10 [Source:ZFIN;Acc:ZDB-GENE-070117-2423]	0.413	4.174	3.002	0.10036	0.565
ENSDARG00000041589	1	204346	211029	6683	-	adprhl1	ADP-ribosylhydrolase like 1 [Source:ZFIN;Acc:ZDB-GENE-041010-126]	0.532	2.466	3.001	0.10037	0.565
ENSDARG00000075559	13	6060298	6077117	16819	+	ppm1g	protein phosphatase, Mg2+/Mn2+ dependent, 1G [Source:ZFIN;Acc:ZDB-GENE-030425-4]	-0.245	7.736	2.999	0.10048	0.565
ENSDARG00000019406	7	620139	626604	6465	+	zgc:63470	zgc:63470 [Source:ZFIN;Acc:ZDB-GENE-040426-1126]	0.542	4.019	3.1	0.10048	0.565
ENSDARG00000012281	5	13171396	13184830	13434	-	zgc:65851	zgc:65851 [Source:ZFIN;Acc:ZDB-GENE-030131-9669]	-0.505	2.712	2.998	0.10054	0.565
ENSDARG00000060197	16	41635612	41717069	81457	-	atp2c1	ATPase, Ca++ transporting, type 2C, member 1 [Source:ZFIN;Acc:ZDB-GENE-060503-615]	0.462	3.478	2.997	0.10062	0.565
ENSDARG00000005980	21	15029519	15186475	156956	-	sfswap	splicing factor, suppressor of white-apricot family [Source:ZFIN;Acc:ZDB-GENE-040426-931]	-0.347	4.439	2.996	0.10066	0.565
ENSDARG00000098623	11	11319836	11336232	16396	+	si:dkey-23f9.4	si:dkey-23f9.4 [Source:ZFIN;Acc:ZDB-GENE-141222-88]	-0.533	2.638	2.995	0.10072	0.565
ENSDARG00000043493	10	28424405	28482288	57883	-	cltca	clathrin, heavy chain a (Hc) [Source:ZFIN;Acc:ZDB-GENE-030131-2299]	0.243	7.302	2.991	0.1009	0.565
ENSDARG00000033418	7	37994104	38005997	11893	+	gpatch1	G patch domain containing 1 [Source:ZFIN;Acc:ZDB-GENE-040914-65]	0.328	5.368	2.991	0.10093	0.565
ENSDARG00000040615	15	46488295	46502215	13920	-	ilkap	integrin-linked kinase-associated serine/threonine phosphatase [Source:ZFIN;Acc:ZDB-GENE-070410-122]	-0.539	2.953	2.989	0.10105	0.565
ENSDARG00000102056	12	15648058	15781300	133242	+	si:dkeyp-94b4.1	si:dkeyp-94b4.1 [Source:ZFIN;Acc:ZDB-GENE-081104-483]	-0.402	5.468	3.071	0.10109	0.565
ENSDARG00000104996	5	53850881	53852524	1643	+	tmem203	transmembrane protein 203 [Source:ZFIN;Acc:ZDB-GENE-040718-225]	0.381	4.196	2.987	0.10115	0.565
ENSDARG00000069917	9	21448950	21454849	5899	+	ska3	spindle and kinetochore associated complex subunit 3 [Source:ZFIN;Acc:ZDB-GENE-030131-2997]	-0.411	3.556	2.985	0.10122	0.565
ENSDARG00000037455	1	19863129	19900841	37712	-	ugt8	UDP glycosyltransferase 8 [Source:ZFIN;Acc:ZDB-GENE-060616-129]	-0.481	3.061	2.985	0.10124	0.565
ENSDARG00000068123	8	49717617	49739985	22368	-	gkap1	G kinase anchoring protein 1 [Source:ZFIN;Acc:ZDB-GENE-040426-2485]	-0.279	6.687	2.984	0.10128	0.565
ENSDARG00000056102	9	6277696	6392708	115012	+	uxs1	UDP-glucuronate decarboxylase 1 [Source:ZFIN;Acc:ZDB-GENE-020419-37]	0.89	3.499	3.395	0.10135	0.565
ENSDARG00000096662	12	689396	782327	92931	+	abcc3	ATP-binding cassette, sub-family C (CFTR/MRP), member 3 [Source:ZFIN;Acc:ZDB-GENE-050517-16]	0.549	2.465	2.981	0.10144	0.565
ENSDARG00000039974	21	19511213	19571873	60660	+	rai14	retinoic acid induced 14 [Source:ZFIN;Acc:ZDB-GENE-040718-235]	-0.334	4.291	2.98	0.10149	0.565
ENSDARG00000052482	7	5258598	5365946	107348	-	arhgef11	Rho guanine nucleotide exchange factor (GEF) 11 [Source:ZFIN;Acc:ZDB-GENE-070604-1]	0.339	4.831	2.979	0.10155	0.565
ENSDARG00000059789	5	40242686	40310727	68041	-	parp8	poly (ADP-ribose) polymerase family, member 8 [Source:ZFIN;Acc:ZDB-GENE-060929-432]	-0.502	2.978	2.979	0.10155	0.565
ENSDARG00000011272	6	40575828	40579573	3745	+	uqcc2	ubiquinol-cytochrome c reductase complex assembly factor 2 [Source:ZFIN;Acc:ZDB-GENE-040426-1726]	-0.536	2.705	2.978	0.10163	0.565
ENSDARG00000068404	18	37278791	37289732	10941	+	tbcb	tubulin folding cofactor B [Source:ZFIN;Acc:ZDB-GENE-030131-9296]	-0.296	5.743	2.978	0.10163	0.565
ENSDARG00000104111	5	52324831	52357459	32628	-	mrps30	mitochondrial ribosomal protein S30 [Source:ZFIN;Acc:ZDB-GENE-050809-4]	0.285	6.221	2.977	0.10165	0.565
ENSDARG00000056509	19	15581193	15613029	31836	+	pdik1l	PDLIM1 interacting kinase 1 like [Source:ZFIN;Acc:ZDB-GENE-051113-236]	-0.413	3.688	2.976	0.10173	0.565
ENSDARG00000036298	7	26770121	26772820	2699	+	rps13	ribosomal protein S13 [Source:ZFIN;Acc:ZDB-GENE-040625-52]	-0.22	10.052	2.974	0.1018	0.565
ENSDARG00000035957	19	31998027	32140417	142390	+	gmnn	geminin, DNA replication inhibitor [Source:ZFIN;Acc:ZDB-GENE-030429-30]	-0.333	4.847	2.973	0.1019	0.565
ENSDARG00000008947	13	33098995	33115704	16709	-	rtf1	RTF1 homolog, Paf1/RNA polymerase II complex component [Source:ZFIN;Acc:ZDB-GENE-030131-6778]	-0.255	7.905	2.973	0.1019	0.565
ENSDARG00000078281	3	61967829	62093437	125608	+	zgc:173575	zgc:173575 [Source:ZFIN;Acc:ZDB-GENE-080218-25]	0.365	4.415	2.969	0.10208	0.565
ENSDARG00000099144	20	6766299	6814290	47991	+	igfbp3	insulin-like growth factor binding protein 3 [Source:ZFIN;Acc:ZDB-GENE-040412-1]	0.595	2.699	2.967	0.10218	0.565
ENSDARG00000077300	12	17448800	17470341	21541	-	usp42	ubiquitin specific peptidase 42 [Source:ZFIN;Acc:ZDB-GENE-030131-5739]	-0.394	4.626	2.974	0.10221	0.565
ENSDARG00000013990	25	28984845	29020944	36099	-	ube2q2	ubiquitin-conjugating enzyme E2Q family member 2 [Source:ZFIN;Acc:ZDB-GENE-040426-1919]	-0.408	4.288	2.966	0.10223	0.565
ENSDARG00000052000	25	18460187	18465395	5208	+	cav2	caveolin 2 [Source:ZFIN;Acc:ZDB-GENE-040625-164]	-0.412	3.996	2.964	0.10234	0.565
ENSDARG00000052103	6	27112929	27118297	5368	-	dtymk	deoxythymidylate kinase (thymidylate kinase) [Source:ZFIN;Acc:ZDB-GENE-990603-11]	0.724	3.434	3.171	0.10237	0.565
ENSDARG00000021439	13	3784663	3805959	21296	-	ncoa4	nuclear receptor coactivator 4 [Source:ZFIN;Acc:ZDB-GENE-040426-689]	0.315	4.639	2.963	0.10241	0.565
ENSDARG00000059070	24	20391636	20410550	18914	+	gars	glycyl-tRNA synthetase [Source:ZFIN;Acc:ZDB-GENE-030131-9174]	-0.282	5.458	2.963	0.10244	0.565
ENSDARG00000042341	20	27188448	27191763	3315	+	tmem251	transmembrane protein 251 [Source:ZFIN;Acc:ZDB-GENE-041001-121]	0.49	3.174	2.963	0.10244	0.565
ENSDARG00000061764	14	26461226	26498229	37003	+	ahnak	AHNAK nucleoprotein [Source:ZFIN;Acc:ZDB-GENE-030131-8719]	-0.265	7.288	2.957	0.10276	0.565
ENSDARG00000032129	3	33792035	33811811	19776	-	gtf2f1	general transcription factor IIF, polypeptide 1 [Source:ZFIN;Acc:ZDB-GENE-030131-4557]	-0.266	7.399	2.956	0.10277	0.565
ENSDARG00000042892	5	8180013	8206519	26506	-	paip1	poly(A) binding protein interacting protein 1 [Source:ZFIN;Acc:ZDB-GENE-040801-247]	0.396	3.78	2.955	0.10282	0.565
ENSDARG00000075916	1	43287550	43299847	12297	-	zgc:66472	zgc:66472 [Source:ZFIN;Acc:ZDB-GENE-030131-5705]	-0.369	3.847	2.954	0.10289	0.565
ENSDARG00000039517	2	2387406	2401596	14190	-	c8b	complement component 8, beta polypeptide [Source:ZFIN;Acc:ZDB-GENE-070912-163]	0.479	3.305	2.953	0.10294	0.565
ENSDARG00000093420	9	28451051	28464305	13254	-	creb1b	cAMP responsive element binding protein 1b [Source:ZFIN;Acc:ZDB-GENE-050417-355]	0.324	4.703	2.953	0.10298	0.565
ENSDARG00000043631	8	10971057	10979061	8004	-	bcas2	BCAS2, pre-mRNA processing factor [Source:ZFIN;Acc:ZDB-GENE-030408-5]	0.304	6.208	2.952	0.10298	0.565
ENSDARG00000037872	3	40759884	40791557	31673	-	foxk1	forkhead box K1 [Source:ZFIN;Acc:ZDB-GENE-030131-6402]	-0.406	3.688	2.949	0.1032	0.565
ENSDARG00000101715	12	20461677	20478504	16827	+	arsg	arylsulfatase G [Source:ZFIN;Acc:ZDB-GENE-060503-154]	-0.466	2.971	2.948	0.1032	0.565
ENSDARG00000099195	3	33629940	33630906	966	+	ier2a	immediate early response 2a [Source:ZFIN;Acc:ZDB-GENE-030131-9126]	0.517	2.856	2.948	0.10321	0.565
ENSDARG00000020008	5	40910233	40920827	10594	+	vcp	valosin containing protein [Source:ZFIN;Acc:ZDB-GENE-030131-5408]	0.312	9.55	3.026	0.10339	0.566
ENSDARG00000105948	15	46795805	46800358	4553	-	CABZ01087560.1		0.292	5.613	2.943	0.10348	0.566
ENSDARG00000043928	17	12504344	12521201	16857	+	gpn1	GPN-loop GTPase 1 [Source:ZFIN;Acc:ZDB-GENE-040801-154]	0.588	2.762	2.943	0.10348	0.566
ENSDARG00000102674	25	13649150	13693664	44514	-	ckap5	cytoskeleton associated protein 5 [Source:ZFIN;Acc:ZDB-GENE-051120-174]	-0.309	4.882	2.939	0.1037	0.567
ENSDARG00000035570	5	25126325	25133592	7267	-	zgc:101016	zgc:101016 [Source:ZFIN;Acc:ZDB-GENE-040822-14]	-0.384	3.626	2.938	0.10379	0.567
ENSDARG00000057114	1	13333895	13340263	6368	+	hpf1	histone PARylation factor 1 [Source:ZFIN;Acc:ZDB-GENE-030131-740]	-0.263	7.277	2.936	0.10388	0.567
ENSDARG00000037410	1	20616448	20619659	3211	+	med28	mediator complex subunit 28 [Source:ZFIN;Acc:ZDB-GENE-041121-4]	0.404	3.907	2.936	0.10389	0.567
ENSDARG00000102171	21	45468200	45510900	42700	+	fnip1	folliculin interacting protein 1 [Source:ZFIN;Acc:ZDB-GENE-030131-3586]	0.477	2.713	2.932	0.10409	0.567
ENSDARG00000009779	19	348521	353024	4503	+	mcl1a	MCL1, BCL2 family apoptosis regulator a [Source:ZFIN;Acc:ZDB-GENE-000511-7]	0.312	5.635	2.931	0.10413	0.567
ENSDARG00000018492	13	17337168	17340052	2884	+	znf503	zinc finger protein 503 [Source:ZFIN;Acc:ZDB-GENE-031113-5]	0.402	4.215	2.931	0.10415	0.567
ENSDARG00000079848	18	34205450	34239033	33583	+	gmps	guanine monophosphate synthase [Source:ZFIN;Acc:ZDB-GENE-040426-1503]	-0.298	6.413	2.931	0.10417	0.567
ENSDARG00000025593	2	57734080	57756490	22410	+	plekhj1	pleckstrin homology domain containing, family J member 1 [Source:ZFIN;Acc:ZDB-GENE-040426-2480]	0.365	3.788	2.929	0.10426	0.567
ENSDARG00000007278	11	10404613	10472696	68083	-	ect2	epithelial cell transforming 2 [Source:ZFIN;Acc:ZDB-GENE-040831-2]	0.291	6.272	2.927	0.10435	0.567
ENSDARG00000075133	16	37548980	37678464	129484	+	adgrb1a	adhesion G protein-coupled receptor B1a [Source:ZFIN;Acc:ZDB-GENE-060607-12]	-0.518	3.237	2.927	0.10438	0.567
ENSDARG00000000019	4	15012585	15061121	48536	+	ube2h	ubiquitin-conjugating enzyme E2H (UBC8 homolog, yeast) [Source:ZFIN;Acc:ZDB-GENE-030616-67]	-0.336	4.955	2.926	0.10445	0.567
ENSDARG00000046002	22	337342	342777	5435	-	necap2	NECAP endocytosis associated 2 [Source:ZFIN;Acc:ZDB-GENE-050522-67]	0.308	5.401	2.922	0.10463	0.567
ENSDARG00000054250	6	40459261	40469325	10064	-	crbn	cereblon [Source:ZFIN;Acc:ZDB-GENE-040822-43]	-0.51	2.517	2.919	0.1048	0.567
ENSDARG00000052702	13	42555332	42598585	43253	-	capn1a	calpain 1, (mu/I) large subunit a [Source:ZFIN;Acc:ZDB-GENE-040426-1263]	-0.489	3.047	2.919	0.10481	0.567
ENSDARG00000098441	15	9625565	9655521	29956	-	nars2	asparaginyl-tRNA synthetase 2, mitochondrial (putative) [Source:ZFIN;Acc:ZDB-GENE-060929-596]	0.538	2.628	2.918	0.10486	0.567
ENSDARG00000054058	6	40771980	40774277	2297	-	h1fx	H1 histone family, member X [Source:ZFIN;Acc:ZDB-GENE-030131-1228]	-0.386	5.034	2.94	0.10487	0.567
ENSDARG00000058328	22	10722828	10726365	3537	+	lsm7	LSM7 homolog, U6 small nuclear RNA and mRNA degradation associated [Source:ZFIN;Acc:ZDB-GENE-030131-8284]	-0.261	6.863	2.915	0.10504	0.567
ENSDARG00000055786	14	30462150	30467860	5710	-	prss23	protease, serine, 23 [Source:ZFIN;Acc:ZDB-GENE-030131-9149]	0.847	4.888	3.551	0.10509	0.567
ENSDARG00000043448	15	40161317	40181831	20514	+	itm2ca	integral membrane protein 2Ca [Source:ZFIN;Acc:ZDB-GENE-040718-284]	-0.394	3.554	2.913	0.10514	0.567
ENSDARG00000106877	18	2852907	2856306	3399	+	CABZ01075068.1		-0.411	5.62	3.03	0.10515	0.567
ENSDARG00000038910	2	25450723	25464563	13840	-	pccb	propionyl CoA carboxylase, beta polypeptide [Source:ZFIN;Acc:ZDB-GENE-040426-2467]	-0.332	4.466	2.912	0.10521	0.567
ENSDARG00000000804	10	13251460	13277893	26433	+	rassf6	Ras association (RalGDS/AF-6) domain family 6 [Source:ZFIN;Acc:ZDB-GENE-030616-513]	-0.367	4.186	2.909	0.10536	0.567
ENSDARG00000054271	25	2191028	2195953	4925	+	cdkn1bb	cyclin-dependent kinase inhibitor 1Bb [Source:ZFIN;Acc:ZDB-GENE-030521-13]	0.347	5.095	2.908	0.10544	0.567
ENSDARG00000020239	17	30425554	30453489	27935	+	lpin1	lipin 1 [Source:ZFIN;Acc:ZDB-GENE-080722-2]	0.489	2.945	2.905	0.10556	0.567
ENSDARG00000103996	14	38471529	38487128	15599	-	spdl1	spindle apparatus coiled-coil protein 1 [Source:ZFIN;Acc:ZDB-GENE-070928-7]	-0.24	6.669	2.905	0.10558	0.567
ENSDARG00000023062	23	45721159	45727562	6403	+	cyr61	cysteine-rich, angiogenic inducer, 61 [Source:ZFIN;Acc:ZDB-GENE-040426-3]	0.448	3.143	2.904	0.10562	0.567
ENSDARG00000105689	4	75476818	75483568	6750	+	znf1009	zinc finger protein 1009 [Source:ZFIN;Acc:ZDB-GENE-110914-160]	-0.372	5.005	2.916	0.10563	0.567
ENSDARG00000051857	25	18378628	18400010	21382	+	tes	testis derived transcript (3 LIM domains) [Source:ZFIN;Acc:ZDB-GENE-040718-59]	-0.385	3.789	2.904	0.10564	0.567
ENSDARG00000058454	8	2428706	2432928	4222	+	dynll1	dynein, light chain, LC8-type 1 [Source:ZFIN;Acc:ZDB-GENE-040426-1961]	0.239	8.431	2.902	0.10577	0.567
ENSDARG00000018989	14	23390432	23410914	20482	+	hspa4b	heat shock protein 4b [Source:ZFIN;Acc:ZDB-GENE-030131-6018]	-0.26	7.692	2.902	0.10578	0.567
ENSDARG00000003607	2	24718653	24730731	12078	+	nr2f6a	nuclear receptor subfamily 2, group F, member 6a [Source:ZFIN;Acc:ZDB-GENE-030131-4362]	0.264	6.078	2.901	0.10579	0.567
ENSDARG00000075831	7	23937453	23965207	27754	-	slc7a8a	solute carrier family 7 (amino acid transporter light chain, L system), member 8a [Source:ZFIN;Acc:ZDB-GENE-121120-2]	0.295	5.275	2.9	0.10587	0.567
ENSDARG00000014582	2	50370580	50392107	21527	-	exoc3	exocyst complex component 3 [Source:ZFIN;Acc:ZDB-GENE-030131-5947]	0.36	3.984	2.9	0.10588	0.567
ENSDARG00000093068	22	26160286	26216378	56092	-	c3b.1	complement component c3b, tandem duplicate 1 [Source:ZFIN;Acc:ZDB-GENE-030131-2211]	-0.518	4.024	2.978	0.10596	0.567
ENSDARG00000088877	12	10096522	10123098	26576	+	smarcd2	SWI/SNF related, matrix associated, actin dependent regulator of chromatin, subfamily d, member 2 [Source:ZFIN;Acc:ZDB-GENE-080215-1]	0.61	3.149	2.936	0.10596	0.567
ENSDARG00000012432	5	23081414	23092539	11125	-	fam76b	family with sequence similarity 76, member B [Source:ZFIN;Acc:ZDB-GENE-030131-6955]	0.251	6.659	2.897	0.10604	0.568
ENSDARG00000006719	8	30591153	30653683	62530	+	specc1la	sperm antigen with calponin homology and coiled-coil domains 1-like a [Source:ZFIN;Acc:ZDB-GENE-060810-139]	0.372	3.705	2.895	0.10613	0.568
ENSDARG00000040838	9	35129130	35136397	7267	-	dcun1d2a	DCN1, defective in cullin neddylation 1, domain containing 2a [Source:ZFIN;Acc:ZDB-GENE-020416-2]	0.423	3.817	2.894	0.10619	0.568
ENSDARG00000099560	4	5839658	5842063	2405	+	lyrm5a	LYR motif containing 5a [Source:ZFIN;Acc:ZDB-GENE-050522-203]	-0.553	2.649	2.891	0.10637	0.568
ENSDARG00000043209	10	35209067	35219752	10685	+	nsun5	NOP2/Sun domain family, member 5 [Source:ZFIN;Acc:ZDB-GENE-040426-2476]	0.43	3.336	2.886	0.10667	0.569
ENSDARG00000068716	10	37193705	37223693	29988	+	cuedc1a	CUE domain containing 1a [Source:ZFIN;Acc:ZDB-GENE-061027-344]	0.603	2.419	2.884	0.10675	0.569
ENSDARG00000015221	21	40378954	40389638	10684	-	nsrp1	nuclear speckle splicing regulatory protein 1 [Source:ZFIN;Acc:ZDB-GENE-030131-2646]	-0.318	5.781	2.883	0.10681	0.569
ENSDARG00000032353	10	30829	37425	6596	+	tiprl	TIP41, TOR signaling pathway regulator-like (S. cerevisiae) [Source:ZFIN;Acc:ZDB-GENE-040426-1611]	0.263	5.537	2.882	0.10686	0.569
ENSDARG00000016871	3	34856361	34865480	9119	+	smarce1	SWI/SNF related, matrix associated, actin dependent regulator of chromatin, subfamily e, member 1 [Source:ZFIN;Acc:ZDB-GENE-030131-967]	0.235	8.288	2.882	0.10688	0.569
ENSDARG00000020442	13	33535867	33545386	9519	-	snx5	sorting nexin 5 [Source:ZFIN;Acc:ZDB-GENE-040426-2857]	-0.35	4.123	2.881	0.10695	0.569
ENSDARG00000098671	14	15728883	15739230	10347	+	prelid1a	PRELI domain containing 1a [Source:ZFIN;Acc:ZDB-GENE-040426-1341]	0.284	6.053	2.88	0.10699	0.569
ENSDARG00000034423	13	22528702	22542716	14014	+	sncga	synuclein, gamma a [Source:ZFIN;Acc:ZDB-GENE-050417-18]	-0.418	4.298	2.885	0.10699	0.569
ENSDARG00000039022	2	22962023	22981070	19047	-	stk25b	serine/threonine kinase 25b [Source:ZFIN;Acc:ZDB-GENE-040426-2537]	-0.522	2.656	2.88	0.107	0.569
ENSDARG00000094133	1	44205213	44224710	19497	+	wu:fc21g02	wu:fc21g02 [Source:ZFIN;Acc:ZDB-GENE-030131-2925]	-0.333	4.335	2.88	0.10701	0.569
ENSDARG00000009549	23	21352371	21451031	98660	+	ubr4	ubiquitin protein ligase E3 component n-recognin 4 [Source:ZFIN;Acc:ZDB-GENE-090313-341]	-0.292	5.991	2.878	0.1071	0.569
ENSDARG00000026882	11	14142142	14210196	68054	+	palm1a	paralemmin 1a [Source:ZFIN;Acc:ZDB-GENE-050417-409]	-0.356	3.952	2.874	0.10735	0.57
ENSDARG00000057698	18	16144528	16157015	12487	+	ctsd	cathepsin D [Source:ZFIN;Acc:ZDB-GENE-010131-8]	0.267	6.471	2.871	0.10751	0.57
ENSDARG00000086317	9	14052182	14070084	17902	+	si:ch211-67e16.4	si:ch211-67e16.4 [Source:ZFIN;Acc:ZDB-GENE-070912-311]	-0.575	2.46	2.87	0.10753	0.57
ENSDARG00000054911	21	26352695	26356038	3343	+	tmsb	thymosin, beta [Source:ZFIN;Acc:ZDB-GENE-050307-5]	-0.269	5.513	2.868	0.10768	0.57
ENSDARG00000024219	21	4483218	4531018	47800	-	zgc:55582	zgc:55582 [Source:ZFIN;Acc:ZDB-GENE-030131-6392]	-0.4	4.021	2.868	0.10769	0.57
ENSDARG00000027310	25	30746493	30817039	70546	+	lsp1	lymphocyte-specific protein 1 [Source:ZFIN;Acc:ZDB-GENE-131127-171]	-0.281	6.92	2.865	0.10783	0.57
ENSDARG00000018206	9	6416880	6524422	107542	-	nck2a	NCK adaptor protein 2a [Source:ZFIN;Acc:ZDB-GENE-040426-686]	-0.409	4.273	2.87	0.10786	0.57
ENSDARG00000007184	21	23124768	23271216	146448	-	zbtb16a	zinc finger and BTB domain containing 16a [Source:ZFIN;Acc:ZDB-GENE-030131-1989]	-0.252	9.025	2.863	0.10798	0.57
ENSDARG00000074246	5	62696923	62706503	9580	+	rab14	RAB14, member RAS oncogene family [Source:ZFIN;Acc:ZDB-GENE-030826-20]	0.269	5.673	2.862	0.10801	0.57
ENSDARG00000075972	23	33706709	33728358	21649	-	csrnp2	cysteine-serine-rich nuclear protein 2 [Source:ZFIN;Acc:ZDB-GENE-090312-137]	0.385	3.847	2.859	0.10817	0.57
ENSDARG00000017431	7	30222533	30266628	44095	+	fam63b	family with sequence similarity 63, member B [Source:ZFIN;Acc:ZDB-GENE-030616-328]	0.406	3.718	2.859	0.10819	0.57
ENSDARG00000057691	15	16136057	16140496	4439	-	srsf1a	serine/arginine-rich splicing factor 1a [Source:ZFIN;Acc:ZDB-GENE-040426-1950]	0.376	10.142	3.118	0.10829	0.57
ENSDARG00000035622	5	15444193	15448703	4510	-	xbp1	X-box binding protein 1 [Source:ZFIN;Acc:ZDB-GENE-011210-2]	0.608	8.794	3.443	0.10847	0.57
ENSDARG00000003486	3	30757283	30778645	21362	-	ppp1caa	protein phosphatase 1, catalytic subunit, alpha isozyme a [Source:ZFIN;Acc:ZDB-GENE-040516-3]	-0.249	7.545	2.854	0.10849	0.57
ENSDARG00000037968	3	32566706	32579566	12860	+	fus	FUS RNA binding protein [Source:ZFIN;Acc:ZDB-GENE-040426-1010]	-0.368	4.577	2.854	0.10849	0.57
ENSDARG00000108285	8	16534623	16542097	7474	+	CU467861.3		-0.516	3.015	2.854	0.1085	0.57
ENSDARG00000044142	17	25815555	25835531	19976	+	acss1	acyl-CoA synthetase short-chain family member 1 [Source:ZFIN;Acc:ZDB-GENE-050320-139]	0.392	3.517	2.853	0.10856	0.57
ENSDARG00000005185	12	31501509	31516395	14886	+	cpn1	carboxypeptidase N, polypeptide 1 [Source:ZFIN;Acc:ZDB-GENE-030131-9116]	-0.516	3.254	2.852	0.10864	0.57
ENSDARG00000070769	17	29100063	29102399	2336	-	foxg1a	forkhead box G1a [Source:ZFIN;Acc:ZDB-GENE-990415-267]	-0.317	4.543	2.851	0.10864	0.57
ENSDARG00000039130	13	36487097	36496094	8997	-	cdkn3	cyclin-dependent kinase inhibitor 3 [Source:ZFIN;Acc:ZDB-GENE-060427-2]	0.524	3.115	2.851	0.10866	0.57
ENSDARG00000077826	11	26381516	26429011	47495	-	efcc1	EF-hand and coiled-coil domain containing 1 [Source:ZFIN;Acc:ZDB-GENE-120813-3]	0.416	3.937	2.845	0.10901	0.571
ENSDARG00000075621	12	34328638	34334541	5903	-	birc5a	baculoviral IAP repeat containing 5a [Source:ZFIN;Acc:ZDB-GENE-030826-1]	0.8	5.458	3.484	0.10905	0.571
ENSDARG00000041155	18	20044956	20056241	11285	+	morf4l1	mortality factor 4 like 1 [Source:ZFIN;Acc:ZDB-GENE-040718-348]	-0.253	7.61	2.84	0.10926	0.571
ENSDARG00000070043	9	10727826	10789271	61445	+	dars	aspartyl-tRNA synthetase [Source:ZFIN;Acc:ZDB-GENE-061110-135]	-0.287	5.017	2.839	0.10932	0.571
ENSDARG00000031776	3	31967792	31969285	1493	+	zgc:92066	zgc:92066 [Source:ZFIN;Acc:ZDB-GENE-040718-72]	-0.282	8.054	2.84	0.10932	0.571
ENSDARG00000015252	2	17595589	17721726	126137	-	st3gal3b	ST3 beta-galactoside alpha-2,3-sialyltransferase 3b [Source:ZFIN;Acc:ZDB-GENE-050411-13]	0.374	3.963	2.839	0.10935	0.571
ENSDARG00000059227	8	933677	940431	6754	+	fabp1b.1	fatty acid binding protein 1b, tandem duplicate 1 [Source:ZFIN;Acc:ZDB-GENE-050522-96]	0.263	9.421	2.844	0.1094	0.571
ENSDARG00000023290	19	43385842	43423869	38027	+	fabp3	fatty acid binding protein 3, muscle and heart [Source:ZFIN;Acc:ZDB-GENE-020318-2]	-0.207	9.987	2.838	0.10942	0.571
ENSDARG00000034443	25	14598475	14642658	44183	+	mpped2	metallophosphoesterase domain containing 2b [Source:ZFIN;Acc:ZDB-GENE-030131-8903]	0.53	2.446	2.837	0.10947	0.571
ENSDARG00000107432	24	252383	334008	81625	+	CABZ01080224.1		-0.553	2.632	2.836	0.10952	0.571
ENSDARG00000006487	7	33074473	33080382	5909	-	anp32a	acidic (leucine-rich) nuclear phosphoprotein 32 family, member A [Source:ZFIN;Acc:ZDB-GENE-030131-7850]	-0.214	9.096	2.836	0.10953	0.571
ENSDARG00000102015	5	5907325	5942427	35102	-	CABZ01037298.1		-0.312	5.02	2.831	0.1098	0.573
ENSDARG00000008434	23	19027526	19056156	28630	-	bcl2l1	bcl2-like 1 [Source:ZFIN;Acc:ZDB-GENE-010730-1]	0.442	3.171	2.829	0.10992	0.573
ENSDARG00000057125	24	26519556	26594113	74557	-	pld1b	phospholipase D1b [Source:ZFIN;Acc:ZDB-GENE-070510-3]	-0.507	2.745	2.827	0.11005	0.573
ENSDARG00000094833	9	7103185	7110912	7727	-	coa5	cytochrome C oxidase assembly factor 5 [Source:ZFIN;Acc:ZDB-GENE-060825-53]	-0.368	4.074	2.826	0.11009	0.573
ENSDARG00000098170	4	41745854	41752647	6793	-	si:dkey-4e4.1	si:dkey-4e4.1 [Source:ZFIN;Acc:ZDB-GENE-110914-73]	0.394	3.727	2.826	0.11011	0.573
ENSDARG00000104458	10	22946660	22948762	2102	-	rnasekb	ribonuclease, RNase K b [Source:ZFIN;Acc:ZDB-GENE-060825-160]	0.439	5.963	3.024	0.11021	0.573
ENSDARG00000095254	12	16470533	16473532	2999	-	si:dkey-239j18.2	si:dkey-239j18.2 [Source:ZFIN;Acc:ZDB-GENE-121214-52]	-0.371	3.965	2.82	0.11048	0.574
ENSDARG00000076542	16	38168971	38186638	17667	+	pogzb	pogo transposable element derived with ZNF domain b [Source:ZFIN;Acc:ZDB-GENE-100609-3]	0.281	5.442	2.819	0.11048	0.574
ENSDARG00000067975	19	83961	85503	1542	-	atpif1a	ATPase inhibitory factor 1a [Source:ZFIN;Acc:ZDB-GENE-070410-36]	-0.265	7.927	2.818	0.11058	0.574
ENSDARG00000060238	7	33527444	33597755	70311	-	uacab	uveal autoantigen with coiled-coil domains and ankyrin repeats b [Source:ZFIN;Acc:ZDB-GENE-030521-32]	-0.288	5.079	2.813	0.11084	0.575
ENSDARG00000032327	3	57513131	57560267	47136	-	usp36	ubiquitin specific peptidase 36 [Source:ZFIN;Acc:ZDB-GENE-030131-5450]	-0.262	6.468	2.808	0.11119	0.576
ENSDARG00000086826	11	43083064	43095802	12738	+	sult6b1	sulfotransferase family, cytosolic, 6b, member 1 [Source:ZFIN;Acc:ZDB-GENE-050417-228]	-0.564	2.758	2.807	0.11123	0.576
ENSDARG00000073867	22	21142117	21151291	9174	-	si:ch211-87h14.3	si:ch211-87h14.3 [Source:ZFIN;Acc:ZDB-GENE-081031-40]	0.537	2.44	2.806	0.11128	0.576
ENSDARG00000044436	5	66398975	66442007	43032	-	rps6ka4	ribosomal protein S6 kinase, polypeptide 4 [Source:ZFIN;Acc:ZDB-GENE-060526-284]	0.408	3.447	2.801	0.11155	0.577
ENSDARG00000035882	19	33235148	33251834	16686	+	hrsp12	heat-responsive protein 12 [Source:ZFIN;Acc:ZDB-GENE-040718-315]	0.457	3.982	2.819	0.11169	0.577
ENSDARG00000029479	8	8647544	8660022	12478	-	zgc:86609	zgc:86609 [Source:ZFIN;Acc:ZDB-GENE-050102-7]	0.388	3.756	2.799	0.1117	0.577
ENSDARG00000086411	17	53312994	53319382	6388	+	srsf10b	serine/arginine-rich splicing factor 10b [Source:ZFIN;Acc:ZDB-GENE-040426-1415]	0.269	8.041	2.798	0.11176	0.577
ENSDARG00000060771	14	31327534	31375159	47625	-	map7d3	MAP7 domain containing 3 [Source:ZFIN;Acc:ZDB-GENE-121129-3]	-0.26	6.34	2.797	0.1118	0.577
ENSDARG00000011301	7	44434686	44455097	20411	-	nae1	nedd8 activating enzyme E1 subunit 1 [Source:ZFIN;Acc:ZDB-GENE-040426-1552]	-0.412	4.105	2.796	0.11185	0.577
ENSDARG00000089805	1	12574100	12584769	10669	-	pcdh18a	protocadherin 18a [Source:ZFIN;Acc:ZDB-GENE-000607-1]	0.385	4.099	2.794	0.11197	0.577
ENSDARG00000027887	13	43506041	43525716	19675	+	zfyve21	zinc finger, FYVE domain containing 21 [Source:ZFIN;Acc:ZDB-GENE-030131-1296]	-0.38	3.576	2.794	0.11202	0.577
ENSDARG00000060633	15	41333551	41353899	20348	-	usp16	ubiquitin specific peptidase 16 [Source:ZFIN;Acc:ZDB-GENE-030131-4153]	-0.322	4.599	2.793	0.11205	0.577
ENSDARG00000013016	11	6200020	6209370	9350	-	pole4	polymerase (DNA-directed), epsilon 4, accessory subunit [Source:ZFIN;Acc:ZDB-GENE-050522-309]	0.323	4.861	2.792	0.11211	0.577
ENSDARG00000052063	7	50828151	50919360	91209	+	col4a5	collagen, type IV, alpha 5 (Alport syndrome) [Source:ZFIN;Acc:ZDB-GENE-030131-2281]	0.274	6.825	2.791	0.11216	0.577
ENSDARG00000035821	19	40528856	40578679	49823	+	si:ch211-173p18.3	si:ch211-173p18.3 [Source:ZFIN;Acc:ZDB-GENE-060503-672]	-0.316	5.104	2.789	0.11229	0.577
ENSDARG00000089698	3	26927618	26941337	13719	-	atf7ip2	activating transcription factor 7 interacting protein 2 [Source:ZFIN;Acc:ZDB-GENE-131121-384]	0.382	4.594	2.791	0.11236	0.577
ENSDARG00000055307	11	36093364	36114090	20726	+	sypl2a	synaptophysin-like 2a [Source:ZFIN;Acc:ZDB-GENE-040426-1434]	0.308	6.089	2.793	0.11237	0.577
ENSDARG00000042728	7	61666887	61693676	26789	-	plaa	phospholipase A2-activating protein [Source:ZFIN;Acc:ZDB-GENE-030826-13]	0.357	4.504	2.787	0.11243	0.577
ENSDARG00000013434	5	17543114	17568848	25734	+	hira	histone cell cycle regulator a [Source:ZFIN;Acc:ZDB-GENE-030131-6296]	0.375	4.361	2.786	0.11245	0.577
ENSDARG00000079605	2	38359121	38380685	21564	-	prmt5	protein arginine methyltransferase 5 [Source:ZFIN;Acc:ZDB-GENE-030616-585]	0.312	5.49	2.785	0.11251	0.577
ENSDARG00000042252	15	4594118	4625781	31663	-	eif4h	eukaryotic translation initiation factor 4h [Source:ZFIN;Acc:ZDB-GENE-010328-19]	0.242	7.51	2.784	0.11261	0.577
ENSDARG00000057826	8	13149996	13183091	33095	-	si:ch73-61d6.3	si:ch73-61d6.3 [Source:ZFIN;Acc:ZDB-GENE-091204-109]	0.518	2.364	2.782	0.1127	0.577
ENSDARG00000036721	19	10912436	10922990	10554	+	tomm40l	translocase of outer mitochondrial membrane 40 homolog, like [Source:ZFIN;Acc:ZDB-GENE-040426-2319]	0.358	4.031	2.782	0.11271	0.577
ENSDARG00000018010	19	43039694	43048286	8592	+	crtap	cartilage associated protein [Source:ZFIN;Acc:ZDB-GENE-040426-2619]	0.322	5.35	2.78	0.11282	0.578
ENSDARG00000073857	1	5705563	5796397	90834	-	klf7a	Kruppel-like factor 7a [Source:ZFIN;Acc:ZDB-GENE-050522-276]	-0.399	3.768	2.778	0.11294	0.578
ENSDARG00000077038	6	46404684	46429715	25031	+	pbrm1l	polybromo 1, like [Source:ZFIN;Acc:ZDB-GENE-010501-3]	-0.286	5.484	2.772	0.11329	0.579
ENSDARG00000054202	2	37897166	37900799	3633	-	hbl4	hexose-binding lectin 4 [Source:ZFIN;Acc:ZDB-GENE-070912-287]	0.391	3.937	2.771	0.11336	0.579
ENSDARG00000034897	6	54166587	54172591	6004	-	rps10	ribosomal protein S10 [Source:ZFIN;Acc:ZDB-GENE-040426-1481]	-0.192	11.04	2.771	0.11338	0.579
ENSDARG00000018006	17	18754124	18777409	23285	-	vrk1	vaccinia related kinase 1 [Source:ZFIN;Acc:ZDB-GENE-040426-2709]	-0.261	6.105	2.77	0.11341	0.579
ENSDARG00000099139	5	53799326	53835652	36326	-	fbxw5	F-box and WD repeat domain containing 5 [Source:ZFIN;Acc:ZDB-GENE-040426-2571]	0.288	5.488	2.77	0.11346	0.579
ENSDARG00000091896	22	2191786	2384380	192594	+	znf1172	zinc finger protein 1172 [Source:ZFIN;Acc:ZDB-GENE-050420-348]	0.407	3.625	2.768	0.11357	0.579
ENSDARG00000001057	22	513104	520242	7138	-	bysl	bystin-like [Source:ZFIN;Acc:ZDB-GENE-040426-1287]	-0.269	6.051	2.766	0.11367	0.579
ENSDARG00000103065	13	51524865	51527026	2161	+	CABZ01088567.1		0.577	2.936	2.779	0.11381	0.58
ENSDARG00000022340	5	57045396	57048633	3237	+	ufc1	ubiquitin-fold modifier conjugating enzyme 1 [Source:ZFIN;Acc:ZDB-GENE-040801-268]	0.377	4.088	2.761	0.11401	0.58
ENSDARG00000107015	13	41905336	41919015	13679	-	CT583720.3		0.442	3.296	2.76	0.11403	0.58
ENSDARG00000063509	9	9741187	9754175	12988	-	lrrc58b	leucine rich repeat containing 58b [Source:ZFIN;Acc:ZDB-GENE-050309-29]	0.531	2.653	2.76	0.11405	0.58
ENSDARG00000031562	15	15850137	15883593	33456	+	tada2a	transcriptional adaptor 2A [Source:ZFIN;Acc:ZDB-GENE-060929-508]	0.289	4.952	2.759	0.11414	0.58
ENSDARG00000025212	23	36958364	36983297	24933	-	cpsf3l	cleavage and polyadenylation specific factor 3-like [Source:ZFIN;Acc:ZDB-GENE-050522-13]	-0.346	4.078	2.757	0.11423	0.58
ENSDARG00000001767	21	27240989	27376599	135610	-	slc29a2	solute carrier family 29 (equilibrative nucleoside transporter), member 2 [Source:ZFIN;Acc:ZDB-GENE-050220-15]	0.644	4.084	3.016	0.11431	0.58
ENSDARG00000101362	22	4733940	4738182	4242	+	mibp	muscle-specific beta 1 integrin binding protein [Source:ZFIN;Acc:ZDB-GENE-030404-1]	0.38	4.667	2.756	0.11433	0.58
ENSDARG00000098802	16	35708455	35823199	114744	+	map7d1a	MAP7 domain containing 1a [Source:ZFIN;Acc:ZDB-GENE-060503-22]	-0.285	5.86	2.752	0.11455	0.581
ENSDARG00000101936	15	34108759	34120735	11976	+	tmem106ba	transmembrane protein 106Ba [Source:ZFIN;Acc:ZDB-GENE-040426-1336]	0.375	3.689	2.752	0.11456	0.581
ENSDARG00000071860	24	2523716	2528911	5195	+	nrn1a	neuritin 1a [Source:ZFIN;Acc:ZDB-GENE-040718-212]	-0.294	5.342	2.751	0.11462	0.581
ENSDARG00000009436	2	17042292	17068773	26481	+	ubxn7	UBX domain protein 7 [Source:ZFIN;Acc:ZDB-GENE-040704-8]	0.364	5.971	2.823	0.11464	0.581
ENSDARG00000026845	8	14132618	14145560	12942	-	rhoaa	ras homolog gene family, member Aa [Source:ZFIN;Acc:ZDB-GENE-040426-2150]	-0.245	7.176	2.748	0.11478	0.581
ENSDARG00000033179	4	9611657	9618641	6984	+	tmem243b	transmembrane protein 243, mitochondrial b [Source:ZFIN;Acc:ZDB-GENE-040426-2205]	0.489	3.931	2.796	0.11479	0.581
ENSDARG00000056938	4	16348179	16356251	8072	-	kera	keratocan [Source:ZFIN;Acc:ZDB-GENE-041210-165]	-0.614	2.714	2.753	0.11489	0.581
ENSDARG00000086842	9	52858942	52862796	3854	+	dap1b	death associated protein 1b [Source:ZFIN;Acc:ZDB-GENE-000511-4]	-0.434	3.539	2.746	0.11489	0.581
ENSDARG00000032618	4	12716845	12719518	2673	-	mgst1.1	microsomal glutathione S-transferase 1.1 [Source:ZFIN;Acc:ZDB-GENE-041010-30]	0.73	2.994	2.9	0.11503	0.581
ENSDARG00000018817	7	31653832	31670520	16688	-	bdnf	brain-derived neurotrophic factor [Source:ZFIN;Acc:ZDB-GENE-000412-1]	-0.478	2.774	2.744	0.11504	0.581
ENSDARG00000006491	5	8415059	8452430	37371	+	agpat9l	1-acylglycerol-3-phosphate O-acyltransferase 9, like [Source:ZFIN;Acc:ZDB-GENE-060531-19]	0.34	4.455	2.741	0.11519	0.581
ENSDARG00000098458	11	44862931	44868144	5213	-	RPL37A	zgc:171772 [Source:ZFIN;Acc:ZDB-GENE-070928-31]	-0.175	11.749	2.741	0.11521	0.581
ENSDARG00000058226	10	11042655	11053762	11107	-	ak3	adenylate kinase 3 [Source:ZFIN;Acc:ZDB-GENE-040426-2142]	0.571	3.266	2.782	0.11521	0.581
ENSDARG00000043608	21	20976510	20984072	7562	-	eif4ebp1	eukaryotic translation initiation factor 4E binding protein 1 [Source:ZFIN;Acc:ZDB-GENE-030131-2332]	0.281	5.914	2.74	0.11528	0.581
ENSDARG00000008305	1	37473968	37475834	1866	-	hand2	heart and neural crest derivatives expressed 2 [Source:ZFIN;Acc:ZDB-GENE-000511-1]	0.466	2.886	2.737	0.11543	0.581
ENSDARG00000061174	23	36302768	36319905	17137	-	znf740b	zinc finger protein 740b [Source:ZFIN;Acc:ZDB-GENE-060929-660]	-0.433	3.405	2.737	0.11548	0.581
ENSDARG00000009942	11	11799842	11809145	9303	-	cdc6	cell division cycle 6 homolog (S. cerevisiae) [Source:ZFIN;Acc:ZDB-GENE-050506-131]	0.26	5.622	2.736	0.11553	0.581
ENSDARG00000028533	19	35452781	35752907	300126	-	macf1a	microtubule-actin crosslinking factor 1a [Source:ZFIN;Acc:ZDB-GENE-030131-3606]	0.267	7.922	2.735	0.1156	0.581
ENSDARG00000078508	18	6939347	7016213	76866	-	KCP	si:dkey-266m15.6 [Source:ZFIN;Acc:ZDB-GENE-070705-443]	0.501	2.833	2.735	0.11561	0.581
ENSDARG00000026762	19	2672018	2734038	62020	+	fam126a	family with sequence similarity 126, member A [Source:ZFIN;Acc:ZDB-GENE-040426-1806]	0.575	2.36	2.727	0.11607	0.583
ENSDARG00000045824	25	19635752	19649892	14140	+	zgc:101783	zgc:101783 [Source:ZFIN;Acc:ZDB-GENE-040912-48]	-0.396	3.682	2.724	0.11628	0.583
ENSDARG00000012777	23	18192167	18204059	11892	-	nucks1b	nuclear casein kinase and cyclin-dependent kinase substrate 1b [Source:ZFIN;Acc:ZDB-GENE-030131-4544]	-0.266	6.406	2.723	0.11631	0.583
ENSDARG00000078784	17	10410455	10434037	23582	+	mgaa	MGA, MAX dimerization protein a [Source:ZFIN;Acc:ZDB-GENE-030603-1]	-0.291	5.919	2.719	0.11658	0.584
ENSDARG00000039969	16	33167186	33186550	19364	+	akirin1	akirin 1 [Source:ZFIN;Acc:ZDB-GENE-040426-2178]	-0.304	5.087	2.719	0.11662	0.584
ENSDARG00000037554	23	20742805	20757743	14938	+	arhgef3l	Rho guanine nucleotide exchange factor (GEF) 3, like [Source:ZFIN;Acc:ZDB-GENE-050522-85]	-0.569	3.07	2.731	0.11666	0.584
ENSDARG00000105414	7	6227884	6228351	467	-	zgc:112234	zgc:112234 [Source:NCBI gene;Acc:554097]	-0.699	2.916	2.826	0.11668	0.584
ENSDARG00000068992	10	29963105	29967488	4383	+	hspa8	heat shock protein 8 [Source:ZFIN;Acc:ZDB-GENE-990415-92]	-0.234	10.629	2.718	0.117	0.585
ENSDARG00000039719	13	8971530	8979230	7700	-	mrps26	mitochondrial ribosomal protein S26 [Source:ZFIN;Acc:ZDB-GENE-040718-115]	-0.271	5.266	2.712	0.11703	0.585
ENSDARG00000086459	3	58417523	58433067	15544	+	si:ch211-165g14.1	si:ch211-165g14.1 [Source:ZFIN;Acc:ZDB-GENE-131127-601]	-0.395	3.529	2.712	0.11705	0.585
ENSDARG00000056628	18	22416640	22425499	8859	-	tmem170a	transmembrane protein 170A [Source:ZFIN;Acc:ZDB-GENE-040426-1622]	0.504	3.578	2.731	0.11718	0.585
ENSDARG00000091086	8	24777392	24788908	11516	-	alx3	ALX homeobox 3 [Source:ZFIN;Acc:ZDB-GENE-120221-3]	0.268	5.557	2.709	0.11723	0.585
ENSDARG00000071026	19	7526718	7531871	5153	-	mllt11	myeloid/lymphoid or mixed-lineage leukemia; translocated to, 11 [Source:ZFIN;Acc:ZDB-GENE-030131-3007]	-0.357	4.28	2.708	0.11729	0.585
ENSDARG00000092553	14	32541310	32543824	2514	-	slc25a5	solute carrier family 25 (mitochondrial carrier; adenine nucleotide translocator), member 5 [Source:ZFIN;Acc:ZDB-GENE-020419-9]	0.207	10.215	2.706	0.11742	0.585
ENSDARG00000104540	23	42396734	42413136	16402	+	cyp2aa4	cytochrome P450, family 2, subfamily AA, polypeptide 4 [Source:ZFIN;Acc:ZDB-GENE-040625-72]	0.444	3.454	2.704	0.11753	0.586
ENSDARG00000088116	8	25283032	25287875	4843	+	gstm.3	glutathione S-transferase mu tandem duplicate 3 [Source:ZFIN;Acc:ZDB-GENE-050309-24]	-0.459	2.966	2.7	0.11781	0.587
ENSDARG00000046012	21	39917630	39952650	35020	+	slc47a1	solute carrier family 47 (multidrug and toxin extrusion), member 1 [Source:ZFIN;Acc:ZDB-GENE-050327-20]	0.372	3.862	2.696	0.11801	0.587
ENSDARG00000076805	16	12365624	12375251	9627	-	leng8	leukocyte receptor cluster (LRC) member 8 [Source:ZFIN;Acc:ZDB-GENE-070410-6]	0.417	3.822	2.696	0.11803	0.587
ENSDARG00000070426	20	28367801	28370372	2571	+	chac1	ChaC, cation transport regulator homolog 1 (E. coli) [Source:ZFIN;Acc:ZDB-GENE-030131-1957]	0.385	5.123	2.738	0.11807	0.587
ENSDARG00000098936	9	266337	296636	30299	-	kif5aa	kinesin family member 5A, a [Source:ZFIN;Acc:ZDB-GENE-070912-141]	-0.358	4.066	2.694	0.11814	0.587
ENSDARG00000021669	6	40067664	40074363	6699	-	sec61a1	Sec61 translocon alpha 1 subunit [Source:ZFIN;Acc:ZDB-GENE-020418-2]	0.264	7.293	2.693	0.1182	0.587
ENSDARG00000091656	4	9535943	9538508	2565	+	lsm8	LSM8 homolog, U6 small nuclear RNA associated [Source:ZFIN;Acc:ZDB-GENE-070629-3]	0.357	5.773	2.74	0.11833	0.587
ENSDARG00000005163	2	43023189	43090855	67666	+	efr3a	EFR3 homolog A (S. cerevisiae) [Source:ZFIN;Acc:ZDB-GENE-040426-1681]	0.51	2.46	2.687	0.11863	0.589
ENSDARG00000011863	22	38408215	38473168	64953	-	ptk7a	protein tyrosine kinase 7a [Source:ZFIN;Acc:ZDB-GENE-050522-216]	-0.356	4.416	2.685	0.11875	0.589
ENSDARG00000037353	25	34222969	34235669	12700	-	frs2b	fibroblast growth factor receptor substrate 2b [Source:ZFIN;Acc:ZDB-GENE-040718-406]	0.451	3.104	2.683	0.11889	0.589
ENSDARG00000104011	7	53822638	53828979	6341	-	rps17	ribosomal protein S17 [Source:ZFIN;Acc:ZDB-GENE-040426-1852]	-0.211	9.362	2.682	0.11892	0.589
ENSDARG00000007099	9	46605107	46615368	10261	-	cx43.4	connexin 43.4 [Source:ZFIN;Acc:ZDB-GENE-990415-38]	0.524	5.481	2.955	0.11904	0.589
ENSDARG00000028715	16	28335413	28436707	101294	+	fam188a	family with sequence similarity 188, member A [Source:ZFIN;Acc:ZDB-GENE-061110-13]	-0.453	3.084	2.678	0.11918	0.589
ENSDARG00000028401	5	35994995	35997483	2488	-	rhogc	ras homolog gene family, member Gc [Source:ZFIN;Acc:ZDB-GENE-030131-3402]	0.398	3.784	2.676	0.11932	0.589
ENSDARG00000017775	9	2334033	2344363	10330	+	atp5g3a	ATP synthase, H+ transporting, mitochondrial Fo complex, subunit C3 (subunit 9), genome duplicate a [Source:ZFIN;Acc:ZDB-GENE-040426-857]	0.24	8.354	2.676	0.11932	0.589
ENSDARG00000042658	15	19399913	19412651	12738	+	acad8	acyl-CoA dehydrogenase family, member 8 [Source:ZFIN;Acc:ZDB-GENE-040426-828]	0.347	4.551	2.675	0.11936	0.589
ENSDARG00000056307	19	12286629	12293268	6639	-	znf706	zinc finger protein 706 [Source:ZFIN;Acc:ZDB-GENE-040718-454]	0.256	5.986	2.675	0.11937	0.589
ENSDARG00000098375	14	15845804	15906152	60348	+	polr1a	polymerase (RNA) I polypeptide A [Source:ZFIN;Acc:ZDB-GENE-030131-5286]	-0.271	6.328	2.675	0.1194	0.589
ENSDARG00000031796	7	25805959	25816614	10655	-	ache	acetylcholinesterase [Source:ZFIN;Acc:ZDB-GENE-010906-1]	-0.538	2.549	2.67	0.11968	0.59
ENSDARG00000053291	16	33147820	33151647	3827	-	pnrc2	proline-rich nuclear receptor coactivator 2 [Source:ZFIN;Acc:ZDB-GENE-030131-5475]	-0.204	9.744	2.668	0.11981	0.59
ENSDARG00000014803	1	43720616	43741477	20861	-	cryba1l2	crystallin, beta A1, like 2 [Source:ZFIN;Acc:ZDB-GENE-041010-40]	-0.407	3.322	2.668	0.11984	0.59
ENSDARG00000099566	5	7691434	7735090	43656	+	lmbrd2a	LMBR1 domain containing 2a [Source:ZFIN;Acc:ZDB-GENE-050417-32]	0.356	3.894	2.665	0.12	0.59
ENSDARG00000009978	16	23516156	23517520	1364	+	icn	ictacalcin [Source:ZFIN;Acc:ZDB-GENE-030131-8599]	0.516	8.202	3.049	0.12007	0.59
ENSDARG00000022970	24	11748034	11768437	20403	-	tm9sf1	transmembrane 9 superfamily member 1 [Source:ZFIN;Acc:ZDB-GENE-040801-64]	-0.417	3.081	2.664	0.1201	0.59
ENSDARG00000016516	16	45955458	45963361	7903	+	rbm8a	RNA binding motif protein 8A [Source:ZFIN;Acc:ZDB-GENE-050306-51]	-0.262	8.03	2.663	0.12013	0.59
ENSDARG00000041140	18	20479090	20490836	11746	+	ddb2	damage-specific DNA binding protein 2 [Source:ZFIN;Acc:ZDB-GENE-050419-169]	-0.381	4.094	2.663	0.12015	0.59
ENSDARG00000058940	8	11505146	11512568	7422	-	si:ch211-248e11.2	si:ch211-248e11.2 [Source:ZFIN;Acc:ZDB-GENE-081104-197]	0.49	2.809	2.662	0.12025	0.591
ENSDARG00000069774	15	16451065	16471961	20896	+	flot2b	flotillin 2b [Source:ZFIN;Acc:ZDB-GENE-040426-1368]	-0.304	4.785	2.659	0.12041	0.591
ENSDARG00000070959	19	9536292	9541397	5105	+	si:ch211-288g17.3	si:ch211-288g17.3 [Source:ZFIN;Acc:ZDB-GENE-030131-461]	-0.21	9.732	2.656	0.12064	0.592
ENSDARG00000024295	11	262378	268216	5838	-	slc11a2	solute carrier family 11 (proton-coupled divalent metal ion transporter), member 2 [Source:ZFIN;Acc:ZDB-GENE-021115-1]	0.333	4.402	2.653	0.12081	0.592
ENSDARG00000053810	2	38042846	38053480	10634	+	hnrnpc	heterogeneous nuclear ribonucleoprotein C [Source:ZFIN;Acc:ZDB-GENE-040426-2043]	-0.252	6.06	2.651	0.12092	0.592
ENSDARG00000017047	10	10780641	10824572	43931	+	slc27a4	solute carrier family 27 (fatty acid transporter), member 4 [Source:ZFIN;Acc:ZDB-GENE-050417-248]	-0.529	2.528	2.651	0.12094	0.592
ENSDARG00000043453	15	40117890	40124704	6814	-	rps5	ribosomal protein S5 [Source:ZFIN;Acc:ZDB-GENE-020419-12]	-0.189	10.672	2.651	0.12096	0.592
ENSDARG00000039041	13	39785660	39821445	35785	-	sfrp5	secreted frizzled-related protein 5 [Source:ZFIN;Acc:ZDB-GENE-011108-2]	0.24	6.372	2.65	0.12099	0.592
ENSDARG00000076718	9	1363458	1369231	5773	+	prkra	protein kinase, interferon-inducible double stranded RNA dependent activator [Source:ZFIN;Acc:ZDB-GENE-050309-206]	-0.637	2.556	2.649	0.12107	0.592
ENSDARG00000099651	8	50824645	50851260	26615	-	bin3	bridging integrator 3 [Source:ZFIN;Acc:ZDB-GENE-030131-2696]	-0.597	2.47	2.648	0.12113	0.592
ENSDARG00000033138	20	1175559	1178183	2624	+	lyrm2	LYR motif containing 2 [Source:ZFIN;Acc:ZDB-GENE-040914-27]	-0.34	3.949	2.647	0.12121	0.592
ENSDARG00000035598	5	19815718	19916063	100345	+	coro1ca	coronin, actin binding protein, 1Ca [Source:ZFIN;Acc:ZDB-GENE-030114-6]	0.243	6.44	2.646	0.1213	0.592
ENSDARG00000027899	19	41816077	41820260	4183	-	shfm1	split hand/foot malformation (ectrodactyly) type 1 [Source:ZFIN;Acc:ZDB-GENE-030131-988]	0.278	6.695	2.644	0.12138	0.592
ENSDARG00000058873	23	4434434	4453353	18919	+	ptpdc1b	protein tyrosine phosphatase domain containing 1b [Source:ZFIN;Acc:ZDB-GENE-090312-138]	0.463	3.425	2.642	0.12154	0.592
ENSDARG00000044155	6	32712815	32718640	5825	-	mafaa	v-maf avian musculoaponeurotic fibrosarcoma oncogene homolog Aa [Source:ZFIN;Acc:ZDB-GENE-010605-3]	-0.45	3.893	2.654	0.1216	0.592
ENSDARG00000098176	21	2077339	2124410	47071	-	si:rp71-1h20.5	si:rp71-1h20.5 [Source:ZFIN;Acc:ZDB-GENE-030131-7869]	0.348	3.821	2.639	0.12171	0.592
ENSDARG00000055536	21	28465644	28476360	10716	+	otub1a	OTU deubiquitinase, ubiquitin aldehyde binding 1a [Source:ZFIN;Acc:ZDB-GENE-040718-108]	0.277	5.448	2.638	0.12178	0.592
ENSDARG00000090512	13	11742634	11796313	53679	+	trim8a	tripartite motif containing 8a [Source:ZFIN;Acc:ZDB-GENE-130107-1]	0.369	3.73	2.638	0.12183	0.592
ENSDARG00000060069	10	16589139	16605834	16695	+	isoc1	isochorismatase domain containing 1 [Source:ZFIN;Acc:ZDB-GENE-061020-1]	0.468	4.04	2.682	0.12187	0.592
ENSDARG00000037073	20	5022354	5027411	5057	+	si:dkey-60a16.1	si:dkey-60a16.1 [Source:ZFIN;Acc:ZDB-GENE-040724-244]	0.464	2.917	2.637	0.12188	0.592
ENSDARG00000103388	25	734877	915906	181029	-	znf609a	zinc finger protein 609a [Source:ZFIN;Acc:ZDB-GENE-030131-6219]	-0.263	6.431	2.635	0.12199	0.592
ENSDARG00000103959	18	3268381	3312641	44260	-	pak1	p21 protein (Cdc42/Rac)-activated kinase 1 [Source:ZFIN;Acc:ZDB-GENE-030826-29]	0.323	5.256	2.635	0.12203	0.592
ENSDARG00000079508	21	37738207	37750421	12214	-	fam114a2	family with sequence similarity 114, member A2 [Source:ZFIN;Acc:ZDB-GENE-030131-6308]	-0.417	3.837	2.634	0.12205	0.592
ENSDARG00000075849	3	32293487	32326984	33497	+	prr12b	proline rich 12b [Source:ZFIN;Acc:ZDB-GENE-130625-2]	-0.289	6.424	2.636	0.12206	0.592
ENSDARG00000101334	15	43682729	43704643	21914	+	ctsc	cathepsin C [Source:ZFIN;Acc:ZDB-GENE-030619-9]	0.279	7.104	2.633	0.12212	0.592
ENSDARG00000045989	11	42203968	42212378	8410	+	arf4a	ADP-ribosylation factor 4a [Source:ZFIN;Acc:ZDB-GENE-040801-109]	0.374	3.583	2.631	0.12224	0.593
ENSDARG00000053166	14	32611527	32619537	8010	-	chic1	cysteine-rich hydrophobic domain 1 [Source:ZFIN;Acc:ZDB-GENE-030131-7763]	-0.547	2.646	2.631	0.1223	0.593
ENSDARG00000006921	25	10546356	10672087	125731	-	lrp5	low density lipoprotein receptor-related protein 5 [Source:ZFIN;Acc:ZDB-GENE-050518-2]	0.376	3.73	2.629	0.12238	0.593
ENSDARG00000001859	25	14411166	14414082	2916	+	dbx1b	developing brain homeobox 1b [Source:ZFIN;Acc:ZDB-GENE-000128-11]	0.818	2.749	2.787	0.12259	0.593
ENSDARG00000092924	24	9871274	9874126	2852	-	zgc:171474	zgc:171474 [Source:ZFIN;Acc:ZDB-GENE-080215-16]	-0.342	5.244	2.635	0.12266	0.593
ENSDARG00000036698	19	10282244	10295340	13096	-	znf865	zinc finger protein 865 [Source:ZFIN;Acc:ZDB-GENE-060503-896]	0.233	6.295	2.623	0.12281	0.593
ENSDARG00000036040	7	38522566	38536570	14004	-	atg13	ATG13 autophagy related 13 homolog (S. cerevisiae) [Source:ZFIN;Acc:ZDB-GENE-040426-1149]	0.303	4.8	2.623	0.12283	0.593
ENSDARG00000021022	2	42350971	42361108	10137	+	ift57	intraflagellar transport 57 homolog (Chlamydomonas) [Source:ZFIN;Acc:ZDB-GENE-040614-1]	0.439	3.611	2.621	0.12293	0.593
ENSDARG00000099184	12	36415068	36466833	51765	+	map2k6	mitogen-activated protein kinase kinase 6 [Source:ZFIN;Acc:ZDB-GENE-010202-3]	0.269	8.225	2.623	0.12294	0.593
ENSDARG00000092112	16	25758074	25765716	7642	-	tomm40	translocase of outer mitochondrial membrane 40 homolog (yeast) [Source:ZFIN;Acc:ZDB-GENE-030131-1365]	0.256	6.223	2.621	0.12295	0.593
ENSDARG00000005454	13	35754731	35766411	11680	-	tacc3	transforming, acidic coiled-coil containing protein 3 [Source:ZFIN;Acc:ZDB-GENE-050522-327]	0.282	6.202	2.619	0.12304	0.593
ENSDARG00000103665	8	54034355	54053810	19455	+	BRPF1	bromodomain and PHD finger containing 1 [Source:HGNC Symbol;Acc:HGNC:14255]	-0.403	3.857	2.619	0.12308	0.593
ENSDARG00000089904	1	57828079	57931563	103484	-	adgre5b.3	adhesion G protein-coupled receptor E5b, duplicate 3 [Source:ZFIN;Acc:ZDB-GENE-121214-275]	0.443	3.137	2.618	0.12311	0.593
ENSDARG00000000002	9	34279970	34304024	24054	+	ccdc80	coiled-coil domain containing 80 [Source:ZFIN;Acc:ZDB-GENE-030616-56]	-0.459	2.942	2.617	0.12323	0.593
ENSDARG00000020235	3	34325813	34456895	131082	-	sept9a	septin 9a [Source:ZFIN;Acc:ZDB-GENE-030131-9187]	-0.331	4.447	2.616	0.12325	0.593
ENSDARG00000061691	18	37238131	37253688	15557	+	qpctla	glutaminyl-peptide cyclotransferase-like a [Source:ZFIN;Acc:ZDB-GENE-030131-1441]	-0.4	3.63	2.611	0.1236	0.595
ENSDARG00000099635	1	58441189	58530322	89133	-	akap8l	A kinase (PRKA) anchor protein 8-like [Source:ZFIN;Acc:ZDB-GENE-040426-2303]	0.265	8.231	2.61	0.12367	0.595
ENSDARG00000018111	4	22764005	22798550	34545	-	kdm7aa	lysine (K)-specific demethylase 7Aa [Source:ZFIN;Acc:ZDB-GENE-030131-9829]	-0.363	4.283	2.605	0.12402	0.595
ENSDARG00000070600	11	21098787	21106918	8131	-	DYRK3	zgc:172180 [Source:ZFIN;Acc:ZDB-GENE-080219-31]	0.283	6.141	2.603	0.12411	0.595
ENSDARG00000007172	8	9184098	9531926	347828	-	plxna3	plexin A3 [Source:ZFIN;Acc:ZDB-GENE-070613-1]	-0.371	4.231	2.603	0.12415	0.595
ENSDARG00000002831	15	36093918	36197432	103514	-	col4a4	collagen, type IV, alpha 4 [Source:ZFIN;Acc:ZDB-GENE-101001-1]	-0.365	4.088	2.602	0.12421	0.595
ENSDARG00000055770	23	28876465	28881939	5474	-	dffa	DNA fragmentation factor, alpha polypeptide [Source:ZFIN;Acc:ZDB-GENE-040718-376]	0.488	2.613	2.602	0.12422	0.595
ENSDARG00000060830	19	44016581	44043734	27153	-	fam83hb	family with sequence similarity 83, member Hb [Source:ZFIN;Acc:ZDB-GENE-030131-6729]	-0.39	3.767	2.601	0.12427	0.595
ENSDARG00000088332	7	26622494	26653710	31216	-	alx4a	ALX homeobox 4a [Source:ZFIN;Acc:ZDB-GENE-070712-3]	0.405	3.16	2.601	0.12429	0.595
ENSDARG00000036755	1	36012911	36040120	27209	-	prmt9	protein arginine methyltransferase 9 [Source:ZFIN;Acc:ZDB-GENE-080728-4]	-0.437	3.166	2.601	0.1243	0.595
ENSDARG00000044134	17	25571735	25593166	21431	+	iars2	isoleucyl-tRNA synthetase 2, mitochondrial [Source:ZFIN;Acc:ZDB-GENE-030616-608]	0.516	2.804	2.598	0.12446	0.595
ENSDARG00000011246	4	2409621	2415958	6337	-	krr1	KRR1, small subunit (SSU) processome component, homolog (yeast) [Source:ZFIN;Acc:ZDB-GENE-060623-10]	-0.54	5.356	2.895	0.12454	0.595
ENSDARG00000055160	3	24978419	24989291	10872	-	chadla	chondroadherin-like a [Source:ZFIN;Acc:ZDB-GENE-121205-4]	-0.637	2.698	2.628	0.12455	0.595
ENSDARG00000070271	23	42789237	42811271	22034	+	zcchc11	zinc finger, CCHC domain containing 11 [Source:ZFIN;Acc:ZDB-GENE-030131-2403]	-0.35	4.472	2.595	0.12471	0.596
ENSDARG00000097006	3	51162758	51191932	29174	+	CR854839.1		-0.338	4.24	2.593	0.1248	0.596
ENSDARG00000036967	1	41147987	41164822	16835	+	smox	spermine oxidase [Source:ZFIN;Acc:ZDB-GENE-031201-3]	0.416	3.514	2.59	0.12501	0.596
ENSDARG00000099846	16	21894727	21933505	38778	+	si:ch211-154o6.3	si:ch211-154o6.3 [Source:ZFIN;Acc:ZDB-GENE-030131-1030]	-0.442	3.5	2.587	0.12519	0.596
ENSDARG00000099954	12	4885493	4928717	43224	+	plekhm1	pleckstrin homology domain containing, family M (with RUN domain) member 1 [Source:ZFIN;Acc:ZDB-GENE-030131-2752]	0.377	3.596	2.587	0.12522	0.596
ENSDARG00000053468	7	30137594	30220905	83311	-	adam10a	ADAM metallopeptidase domain 10a [Source:ZFIN;Acc:ZDB-GENE-040917-2]	0.308	5.485	2.586	0.12526	0.596
ENSDARG00000089737	25	34602521	34602833	312	-	hist1h4l	histone 1, H4, like [Source:ZFIN;Acc:ZDB-GENE-070927-10]	-0.464	7.159	2.844	0.12532	0.596
ENSDARG00000010779	3	19536132	19568194	32062	+	tlk2	tousled-like kinase 2 [Source:ZFIN;Acc:ZDB-GENE-060623-36]	-0.277	6.202	2.586	0.12533	0.596
ENSDARG00000067601	18	44856354	44880880	24526	+	arfgap2	ADP-ribosylation factor GTPase activating protein 2 [Source:ZFIN;Acc:ZDB-GENE-051120-177]	-0.364	3.616	2.585	0.12534	0.596
ENSDARG00000038559	24	37679308	37680639	1331	-	h1f0	H1 histone family, member 0 [Source:ZFIN;Acc:ZDB-GENE-030131-337]	-0.296	7.483	2.598	0.12546	0.596
ENSDARG00000007812	6	10486337	10504938	18601	-	sp3b	Sp3b transcription factor [Source:ZFIN;Acc:ZDB-GENE-110815-3]	-0.482	2.499	2.582	0.12554	0.596
ENSDARG00000078166	13	5114580	5128717	14137	-	si:dkey-78p8.1	si:dkey-78p8.1 [Source:ZFIN;Acc:ZDB-GENE-081107-73]	-0.472	2.842	2.581	0.12561	0.596
ENSDARG00000079391	4	1972323	1975523	3200	-	mrpl42	mitochondrial ribosomal protein L42 [Source:ZFIN;Acc:ZDB-GENE-101014-1]	-0.432	3.565	2.58	0.12572	0.596
ENSDARG00000054030	12	27038298	27040375	2077	+	hoxb5b	homeobox B5b [Source:ZFIN;Acc:ZDB-GENE-000823-6]	0.519	4.083	2.693	0.12575	0.596
ENSDARG00000060263	3	59491907	59528910	37003	+	pecam1	platelet/endothelial cell adhesion molecule 1 [Source:ZFIN;Acc:ZDB-GENE-130530-689]	-0.464	2.983	2.579	0.12578	0.596
ENSDARG00000095774	23	19887333	19895880	8547	+	emd	emerin (Emery-Dreifuss muscular dystrophy) [Source:ZFIN;Acc:ZDB-GENE-070501-2]	0.334	4.299	2.579	0.12579	0.596
ENSDARG00000059001	8	8889284	8895484	6200	+	pim2	Pim-2 proto-oncogene, serine/threonine kinase [Source:ZFIN;Acc:ZDB-GENE-000831-6]	0.327	5.64	2.59	0.12605	0.596
ENSDARG00000040265	7	26195632	26202290	6658	+	mpdu1b	mannose-P-dolichol utilization defect 1b [Source:ZFIN;Acc:ZDB-GENE-040625-135]	0.441	3.009	2.575	0.12607	0.596
ENSDARG00000039196	2	11902142	12049757	147615	+	greb1l	growth regulation by estrogen in breast cancer-like [Source:ZFIN;Acc:ZDB-GENE-030131-4022]	-0.285	5.452	2.574	0.12609	0.596
ENSDARG00000042151	8	17360216	17480736	120520	-	skia	v-ski avian sarcoma viral oncogene homolog a [Source:ZFIN;Acc:ZDB-GENE-990715-9]	-0.276	5.024	2.574	0.12614	0.596
ENSDARG00000078261	24	9471985	9543185	71200	+	nphp3	nephronophthisis 3 [Source:ZFIN;Acc:ZDB-GENE-091204-117]	-0.424	3.203	2.573	0.12619	0.596
ENSDARG00000018907	5	13892822	13945341	52519	-	kat6a	K(lysine) acetyltransferase 6A [Source:ZFIN;Acc:ZDB-GENE-021022-3]	0.266	6.227	2.572	0.12626	0.596
ENSDARG00000074581	5	13281750	13335244	53494	-	add2	adducin 2 (beta) [Source:ZFIN;Acc:ZDB-GENE-080718-4]	-0.434	3.297	2.572	0.12627	0.596
ENSDARG00000025718	11	25302081	25313229	11148	+	cxxc1b	CXXC finger protein 1b [Source:ZFIN;Acc:ZDB-GENE-030728-4]	-0.364	3.96	2.572	0.12627	0.596
ENSDARG00000105463	11	37030295	37030892	597	-	CR352285.2		0.496	3.092	2.569	0.12643	0.597
ENSDARG00000057606	22	13952994	13954616	1622	+	arl4ca	ADP-ribosylation factor-like 4Ca [Source:ZFIN;Acc:ZDB-GENE-050417-265]	-0.396	3.462	2.568	0.12651	0.597
ENSDARG00000032990	8	8127579	8243970	116391	+	plxnb3	plexin B3 [Source:ZFIN;Acc:ZDB-GENE-081104-53]	0.373	3.938	2.566	0.12666	0.597
ENSDARG00000020884	11	43577107	43631693	54586	-	gli2b	GLI family zinc finger 2b [Source:ZFIN;Acc:ZDB-GENE-050523-1]	-0.345	4.248	2.565	0.12671	0.597
ENSDARG00000079202	2	37854363	37864392	10029	+	parp2	poly (ADP-ribose) polymerase 2 [Source:ZFIN;Acc:ZDB-GENE-031113-6]	-0.258	5.943	2.564	0.1268	0.597
ENSDARG00000018073	15	6944385	6969884	25499	-	mrps22	mitochondrial ribosomal protein S22 [Source:ZFIN;Acc:ZDB-GENE-070615-31]	0.317	4.556	2.564	0.12683	0.597
ENSDARG00000009285	19	17899378	17936742	37364	+	ube2e1	ubiquitin-conjugating enzyme E2E 1 [Source:ZFIN;Acc:ZDB-GENE-071004-16]	-0.203	10.229	2.561	0.127	0.598
ENSDARG00000006300	7	71757157	71765614	8457	+	psmd9	proteasome 26S subunit, non-ATPase 9 [Source:ZFIN;Acc:ZDB-GENE-030131-431]	-0.293	4.797	2.56	0.1271	0.598
ENSDARG00000079252	12	9811632	9838233	26601	+	fam117ab	family with sequence similarity 117, member Ab [Source:ZFIN;Acc:ZDB-GENE-080515-7]	0.323	3.989	2.56	0.12712	0.598
ENSDARG00000037244	14	26137712	26155352	17640	+	gpr137	G protein-coupled receptor 137 [Source:ZFIN;Acc:ZDB-GENE-040718-443]	0.536	2.877	2.557	0.1273	0.598
ENSDARG00000062077	25	25894929	25923346	28417	-	acsbg1	acyl-CoA synthetase bubblegum family member 1 [Source:ZFIN;Acc:ZDB-GENE-110914-219]	-0.36	4.306	2.556	0.12738	0.598
ENSDARG00000099677	2	4561995	4570881	8886	+	bambib	BMP and activin membrane-bound inhibitor homolog (Xenopus laevis) b [Source:ZFIN;Acc:ZDB-GENE-040704-30]	0.333	4.694	2.556	0.12739	0.598
ENSDARG00000011605	4	20081784	20092700	10916	-	dennd6b	DENN/MADD domain containing 6B [Source:ZFIN;Acc:ZDB-GENE-030131-9382]	0.408	3.546	2.55	0.12777	0.599
ENSDARG00000096346	6	6640350	6643218	2868	+	si:ch211-85n16.3	si:ch211-85n16.3 [Source:ZFIN;Acc:ZDB-GENE-120215-137]	-0.446	2.913	2.549	0.12783	0.599
ENSDARG00000039215	10	22921338	22937966	16628	+	arrb2a	arrestin, beta 2a [Source:ZFIN;Acc:ZDB-GENE-030131-29]	0.556	2.743	2.548	0.12793	0.6
ENSDARG00000052334	20	23346519	23355776	9257	-	ociad1	OCIA domain containing 1 [Source:ZFIN;Acc:ZDB-GENE-040426-1100]	-0.447	3.228	2.546	0.12805	0.6
ENSDARG00000107871	1	51721526	51748530	27004	+	CABZ01035191.4		0.394	4.578	2.56	0.12808	0.6
ENSDARG00000007430	5	62816805	62821769	4964	-	prdm12b	PR domain containing 12b [Source:ZFIN;Acc:ZDB-GENE-041114-172]	-0.357	3.729	2.544	0.12818	0.6
ENSDARG00000055080	7	22524925	22530091	5166	+	rbm4.2	RNA binding motif protein 4.2 [Source:ZFIN;Acc:ZDB-GENE-030131-3019]	0.264	8.513	2.55	0.12824	0.6
ENSDARG00000070098	1	22882484	22905182	22698	-	lcorl	ligand dependent nuclear receptor corepressor-like [Source:ZFIN;Acc:ZDB-GENE-030131-6300]	-0.304	5.018	2.542	0.12834	0.6
ENSDARG00000036100	19	25307066	25332895	25829	+	eya3	EYA transcriptional coactivator and phosphatase 3 [Source:ZFIN;Acc:ZDB-GENE-060503-864]	-0.466	3.804	2.569	0.1284	0.6
ENSDARG00000075180	24	8596017	8606221	10204	+	tmem14ca	transmembrane protein 14Ca [Source:ZFIN;Acc:ZDB-GENE-060825-156]	0.394	4.418	2.55	0.12846	0.6
ENSDARG00000099521	4	45903323	45908880	5557	-	CU466240.1		-0.511	2.361	2.54	0.12847	0.6
ENSDARG00000041619	14	6639894	6647038	7144	+	gnb2l1	guanine nucleotide binding protein (G protein), beta polypeptide 2-like 1 [Source:ZFIN;Acc:ZDB-GENE-990415-89]	-0.197	10.66	2.54	0.12851	0.6
ENSDARG00000011570	23	33755145	33783498	28353	-	pou6f1	POU class 6 homeobox 1 [Source:ZFIN;Acc:ZDB-GENE-980526-530]	-0.43	2.943	2.538	0.12865	0.6
ENSDARG00000053505	7	29691408	29699287	7879	+	fbxo22	F-box protein 22 [Source:ZFIN;Acc:ZDB-GENE-040724-68]	0.357	5.009	2.551	0.12872	0.6
ENSDARG00000074645	5	68686815	68713084	26269	-	CABZ01032476.1		-0.502	2.615	2.536	0.1288	0.6
[truncated: 7,314 more rows]

## Sheet: 7d_RNA_seq_results
GeneID	CHR	START	END	SIZE	STRAND	Gene.name	Gene.description	logFC	logCPM	F	PValue	FDR
ENSDARG00000040738	9	22206498	22207435	937	+	zgc:153846	zgc:153846 [Source:ZFIN;Acc:ZDB-GENE-060929-898]	1.61	6.19	44.36	2e-05	0.08912
ENSDARG00000060835	17	29265899	29295543	29644	-	tecpr2	tectonin beta-propeller repeat containing 2 [Source:ZFIN;Acc:ZDB-GENE-060503-358]	-0.97	4.79	33.04	2e-05	0.08912
ENSDARG00000090575	3	8880714	8887021	6307	-	CABZ01058333.1		-1.06	7.91	34.54	2e-05	0.08912
ENSDARG00000089124	3	54872494	54885205	12711	-	hbae1.3	hemoglobin, alpha embryonic 1.3 [Source:ZFIN;Acc:ZDB-GENE-061207-39]	0.87	6.21	28.62	5e-05	0.14983
ENSDARG00000097503	17	20585176	20591476	6300	+	si:ch73-288o11.5	si:ch73-288o11.5 [Source:ZFIN;Acc:ZDB-GENE-131121-416]	0.88	4.57	25.16	0.00011	0.19949
ENSDARG00000103199	16	23424029	23431063	7034	-	si:dkey-247k7.2	si:dkey-247k7.2 [Source:ZFIN;Acc:ZDB-GENE-031118-45]	0.77	5.85	25.16	0.00011	0.19949
ENSDARG00000099200	19	42978261	42981901	3640	-	zgc:123103	zgc:123103 [Source:ZFIN;Acc:ZDB-GENE-051030-105]	1.08	4.21	23.38	0.00016	0.25598
ENSDARG00000023656	22	14068531	14069969	1438	+	he1a	hatching enzyme 1a [Source:ZFIN;Acc:ZDB-GENE-021211-3]	1.86	4.31	29.31	0.00019	0.26167
ENSDARG00000016319	5	31745033	31755136	10103	+	c9	complement component 9 [Source:ZFIN;Acc:ZDB-GENE-050522-442]	0.86	6.42	21.3	0.00027	0.34064
ENSDARG00000016421	9	22201042	22201950	908	+	crygm1	crystallin, gamma M1 [Source:ZFIN;Acc:ZDB-GENE-050516-5]	1.48	2.48	18.94	0.00043	0.46245
ENSDARG00000002369	5	41463990	41496172	32182	+	si:ch211-202a12.4	si:ch211-202a12.4 [Source:ZFIN;Acc:ZDB-GENE-030131-8486]	0.72	5.55	18.79	0.00045	0.46245
ENSDARG00000063917	MT	11298	12679	1381	+	mt-nd4	NADH dehydrogenase 4, mitochondrial [Source:ZFIN;Acc:ZDB-GENE-011205-10]	0.57	9.08	17.81	0.00058	0.51696
ENSDARG00000056108	12	9842649	9846483	3834	+	ndufa4	NADH dehydrogenase (ubiquinone) 1 alpha subcomplex, 4 [Source:ZFIN;Acc:ZDB-GENE-040426-1962]	0.77	3.91	17.48	0.00063	0.51696
ENSDARG00000079305	3	54891831	54893390	1559	-	hbae3	hemoglobin alpha embryonic-3 [Source:ZFIN;Acc:ZDB-GENE-990706-3]	0.71	5.88	17.39	0.00064	0.51696
ENSDARG00000063899	MT	4992	6039	1047	+	mt-nd2	NADH dehydrogenase 2, mitochondrial [Source:ZFIN;Acc:ZDB-GENE-011205-8]	0.58	9.56	17	0.00071	0.53491
ENSDARG00000044862	11	25240026	25242421	2395	+	opn1lw1	opsin 1 (cone pigments), long-wave-sensitive, 1 [Source:ZFIN;Acc:ZDB-GENE-990604-41]	1.22	3.14	15.95	0.00094	0.58837
ENSDARG00000018967	15	34859351	34987445	128094	-	gabbr1a	gamma-aminobutyric acid (GABA) B receptor, 1a [Source:ZFIN;Acc:ZDB-GENE-030904-5]	-0.75	4.14	15.59	0.00104	0.58837
ENSDARG00000016412	13	23857991	23866391	8400	+	agt	angiotensinogen [Source:ZFIN;Acc:ZDB-GENE-030131-1205]	0.69	4.23	15.31	0.00112	0.58837
ENSDARG00000005251	9	24214574	24220592	6018	-	rpe	ribulose-5-phosphate-3-epimerase [Source:ZFIN;Acc:ZDB-GENE-030131-6837]	0.77	3.49	15.28	0.00113	0.58837
ENSDARG00000014463	5	29203226	29217695	14469	+	usf1l	upstream transcription factor 1, like [Source:ZFIN;Acc:ZDB-GENE-040426-2269]	1.05	2.74	14.96	0.00124	0.58837
ENSDARG00000070721	6	38957196	39008913	51717	-	vdrb	vitamin D receptor b [Source:ZFIN;Acc:ZDB-GENE-080403-10]	-0.66	8.65	14.93	0.00127	0.58837
ENSDARG00000018966	11	24548761	24562059	13298	+	cyb5r1	cytochrome b5 reductase 1 [Source:ZFIN;Acc:ZDB-GENE-030131-8497]	0.76	3.7	14.78	0.0013	0.58837
ENSDARG00000018334	21	5765556	5774228	8672	-	rpl35	ribosomal protein L35 [Source:ZFIN;Acc:ZDB-GENE-020419-2]	0.5	8.88	14.72	0.00132	0.58837
ENSDARG00000010816	2	26204709	26335150	130441	+	slc7a14a	solute carrier family 7, member 14a [Source:ZFIN;Acc:ZDB-GENE-070912-112]	-0.51	5.99	14.61	0.00136	0.58837
ENSDARG00000055278	21	27379588	27394702	15114	+	cfb	complement factor B [Source:ZFIN;Acc:ZDB-GENE-980526-487]	0.67	5.99	14.51	0.00142	0.58837
ENSDARG00000026369	9	907949	915377	7428	+	dbi	diazepam binding inhibitor (GABA receptor modulator, acyl-CoA binding protein) [Source:ZFIN;Acc:ZDB-GENE-040426-1861]	0.63	5.73	14.22	0.00153	0.58837
ENSDARG00000095147	22	11726371	11749889	23518	+	krt96	keratin 96 [Source:ZFIN;Acc:ZDB-GENE-030131-221]	0.7	4.31	14.16	0.00155	0.58837
ENSDARG00000074293	23	20592160	20602762	10602	+	adnpb	activity-dependent neuroprotector homeobox b [Source:ZFIN;Acc:ZDB-GENE-030131-6385]	-0.55	5.59	14.13	0.00157	0.58837
ENSDARG00000054753	17	15534143	15538929	4786	-	col10a1a	collagen, type X, alpha 1a [Source:ZFIN;Acc:ZDB-GENE-030131-8373]	0.62	5.37	13.95	0.00165	0.58837
ENSDARG00000028523	10	11361732	11364896	3164	-	inip	ints3 and nabp interacting protein [Source:ZFIN;Acc:ZDB-GENE-040426-961]	0.92	2.77	13.86	0.0017	0.58837
ENSDARG00000042845	5	71303112	71308749	5637	+	oxt	oxytocin [Source:ZFIN;Acc:ZDB-GENE-030407-1]	0.7	3.8	13.84	0.0017	0.58837
ENSDARG00000079727	2	27739163	27745471	6308	+	sepp1b	selenoprotein P, plasma, 1b [Source:ZFIN;Acc:ZDB-GENE-030311-2]	0.9	4.66	14.24	0.00172	0.58837
ENSDARG00000097660	9	55121403	55126877	5474	-	trappc2	trafficking protein particle complex 2 [Source:ZFIN;Acc:ZDB-GENE-060929-1266]	0.79	3.45	13.57	0.00184	0.58837
ENSDARG00000095751	20	1377737	1385482	7745	+	leg1.2	liver-enriched gene 1, tandem duplicate 2 [Source:ZFIN;Acc:ZDB-GENE-040426-2281]	0.82	4	13.54	0.00186	0.58837
ENSDARG00000055618	13	24148570	24153992	5422	+	acta1b	actin, alpha 1b, skeletal muscle [Source:ZFIN;Acc:ZDB-GENE-030131-55]	0.57	6.08	13.43	0.00192	0.58837
ENSDARG00000109039	16	11470857	11485943	15086	+	BX005242.2		-0.63	4.34	13.32	0.00198	0.58837
ENSDARG00000055876	1	20223613	20235835	12222	-	msmo1	methylsterol monooxygenase 1 [Source:ZFIN;Acc:ZDB-GENE-040426-2670]	1.36	3.3	14.1	0.00206	0.58837
ENSDARG00000099630	2	14725529	14757987	32458	-	BX510915.1		-1	3.28	13.04	0.00223	0.58837
ENSDARG00000013721	12	6007977	6014702	6725	+	g6pca.2	glucose-6-phosphatase a, catalytic subunit, tandem duplicate 2 [Source:ZFIN;Acc:ZDB-GENE-050309-17]	1.02	3.98	13.65	0.00226	0.58837
ENSDARG00000042946	20	25586917	25613003	26086	+	hook1	hook microtubule-tethering protein 1 [Source:ZFIN;Acc:ZDB-GENE-041001-159]	-0.61	4.33	12.83	0.0023	0.58837
ENSDARG00000105389	11	40266602	40342820	76218	+	mmel1	membrane metallo-endopeptidase-like 1 [Source:ZFIN;Acc:ZDB-GENE-101112-2]	-0.57	5.43	12.72	0.00238	0.58837
ENSDARG00000055679	12	14172526	14271811	99285	+	mto1	mitochondrial tRNA translation optimization 1 [Source:ZFIN;Acc:ZDB-GENE-070209-253]	0.96	2.37	12.64	0.00243	0.58837
ENSDARG00000045814	25	18910545	18923872	13327	+	samm50	SAMM50 sorting and assembly machinery component [Source:ZFIN;Acc:ZDB-GENE-040426-806]	0.5	5.39	12.63	0.00244	0.58837
ENSDARG00000041323	12	18977389	18981616	4227	-	csdc2a	cold shock domain containing C2, RNA binding a [Source:ZFIN;Acc:ZDB-GENE-040718-442]	0.64	4.01	12.44	0.00259	0.58837
ENSDARG00000006588	1	44472117	44476098	3981	-	zgc:111983	zgc:111983 [Source:ZFIN;Acc:ZDB-GENE-050417-335]	0.62	7.06	12.26	0.00277	0.58837
ENSDARG00000062055	1	18170122	18240734	70612	+	rnf38	ring finger protein 38 [Source:ZFIN;Acc:ZDB-GENE-030131-8693]	-0.53	6.28	12.13	0.00285	0.58837
ENSDARG00000002131	4	24165750	24310950	145200	-	celf2	cugbp, Elav-like family member 2 [Source:ZFIN;Acc:ZDB-GENE-030826-35]	-0.61	7.74	12.17	0.00286	0.58837
ENSDARG00000098761	22	24219648	24221856	2208	-	rgs2	regulator of G protein signaling 2 [Source:ZFIN;Acc:ZDB-GENE-040718-410]	0.69	4.08	12.12	0.00286	0.58837
ENSDARG00000102728	21	29934035	29943063	9028	-	CU856518.1		-0.95	2.89	12.05	0.00292	0.58837
ENSDARG00000108387	8	23196258	23198717	2459	-	CR759927.6		0.57	5.07	12.04	0.00293	0.58837
ENSDARG00000083528	16	25426691	25426779	88	+	dre-mir-30b	dre-mir-30b [Source:miRBase;Acc:MI0001941]	-0.69	3.84	12.02	0.00295	0.58837
ENSDARG00000100371	2	56935478	56961814	26336	+	eef2b	eukaryotic translation elongation factor 2b [Source:ZFIN;Acc:ZDB-GENE-030131-5128]	0.45	9.97	11.98	0.00299	0.58837
ENSDARG00000100803	3	7415872	7601597	185725	-	zgc:113443	zgc:113443 [Source:ZFIN;Acc:ZDB-GENE-050913-134]	-0.59	4.42	11.95	0.00302	0.58837
ENSDARG00000032976	5	63486420	63487216	796	-	cmlc1	cardiac myosin light chain-1 [Source:ZFIN;Acc:ZDB-GENE-030522-1]	0.54	5.22	11.86	0.0031	0.58837
ENSDARG00000063895	MT	3802	4777	975	+	mt-nd1	NADH dehydrogenase 1, mitochondrial [Source:ZFIN;Acc:ZDB-GENE-011205-7]	0.48	9.05	11.85	0.00311	0.58837
ENSDARG00000104721	14	15317253	15319909	2656	+	SPINK1	si:dkey-203a12.9 [Source:ZFIN;Acc:ZDB-GENE-141216-334]	0.62	4.97	11.69	0.00327	0.58837
ENSDARG00000040747	22	38174319	38184761	10442	-	tm4sf4	transmembrane 4 L six family member 4 [Source:ZFIN;Acc:ZDB-GENE-040801-231]	0.52	5.57	11.59	0.00338	0.58837
ENSDARG00000095807	8	50154547	50159302	4755	-	hp	haptoglobin [Source:ZFIN;Acc:ZDB-GENE-030131-1259]	0.95	2.66	11.58	0.00339	0.58837
ENSDARG00000102249	18	1640563	1735554	94991	-	PEPD	peptidase D [Source:HGNC Symbol;Acc:HGNC:8840]	0.84	2.99	11.56	0.00341	0.58837
ENSDARG00000062177	9	30202920	30243433	40513	-	dcbld2	discoidin, CUB and LCCL domain containing 2 [Source:ZFIN;Acc:ZDB-GENE-070112-1822]	-0.83	2.88	11.42	0.00357	0.58837
ENSDARG00000004748	3	39330943	39346746	15803	-	zgc:100868	zgc:100868 [Source:ZFIN;Acc:ZDB-GENE-040801-33]	0.49	5.94	11.39	0.0036	0.58837
ENSDARG00000108463	16	46839550	46843466	3916	-	CABZ01027551.2		0.57	4.3	11.39	0.00361	0.58837
ENSDARG00000036587	1	46474565	46481945	7380	+	cbr1	carbonyl reductase 1 [Source:ZFIN;Acc:ZDB-GENE-030902-2]	0.93	2.69	11.34	0.00366	0.58837
ENSDARG00000094719	18	7610393	7613204	2811	+	CR318588.3		0.52	5.12	11.31	0.0037	0.58837
ENSDARG00000055154	21	27010637	27149265	138628	-	slc8a4a	solute carrier family 8 (sodium/calcium exchanger), member 4a [Source:ZFIN;Acc:ZDB-GENE-060110-2]	-0.63	4.11	11.25	0.00377	0.58837
ENSDARG00000069795	13	18414826	18493243	78417	+	zgc:154058	zgc:154058 [Source:ZFIN;Acc:ZDB-GENE-060929-48]	-0.75	3.6	11.19	0.00384	0.58837
ENSDARG00000092712	8	38999387	39016773	17386	-	CR533430.1		-0.8	2.99	11.13	0.00392	0.58837
ENSDARG00000079659	15	2534923	2544416	9493	+	wdr53	WD repeat domain 53 [Source:ZFIN;Acc:ZDB-GENE-131121-294]	-0.61	4.18	11.11	0.00394	0.58837
ENSDARG00000039022	2	22962023	22981070	19047	-	stk25b	serine/threonine kinase 25b [Source:ZFIN;Acc:ZDB-GENE-040426-2537]	0.62	3.58	11.03	0.00404	0.58837
ENSDARG00000011166	2	29493849	29501875	8026	-	cahz	carbonic anhydrase [Source:ZFIN;Acc:ZDB-GENE-980526-39]	0.78	3.64	11.01	0.00407	0.58837
ENSDARG00000032959	25	7939362	7969988	30626	+	kcnc1b	potassium voltage-gated channel, Shaw-related subfamily, member 1b [Source:ZFIN;Acc:ZDB-GENE-080414-3]	-0.9	2.94	10.99	0.0041	0.58837
ENSDARG00000069615	10	3061657	3071741	10084	-	ckmt2a	creatine kinase, mitochondrial 2a (sarcomeric) [Source:ZFIN;Acc:ZDB-GENE-030131-5717]	0.54	5.93	10.95	0.00415	0.58837
ENSDARG00000095339	14	6322135	6420990	98855	-	si:dkeyp-44a8.4	si:dkeyp-44a8.4 [Source:ZFIN;Acc:ZDB-GENE-070705-543]	-0.83	3.35	10.92	0.00419	0.58837
ENSDARG00000088072	3	25416123	25515601	99478	-	usp43b	ubiquitin specific peptidase 43b [Source:ZFIN;Acc:ZDB-GENE-120524-2]	-1.04	2.35	10.9	0.00422	0.58837
ENSDARG00000068208	18	31302657	31481351	178694	+	def8	differentially expressed in FDCP 8 homolog (mouse) [Source:ZFIN;Acc:ZDB-GENE-041114-96]	-0.69	3.79	10.81	0.00435	0.58837
ENSDARG00000093494	1	51757706	51765926	8220	+	si:ch211-217k17.9	si:ch211-217k17.9 [Source:ZFIN;Acc:ZDB-GENE-061207-21]	0.61	4.21	10.81	0.00435	0.58837
ENSDARG00000036811	8	26391034	26408175	17141	+	ifrd2	interferon-related developmental regulator 2 [Source:ZFIN;Acc:ZDB-GENE-040801-140]	0.93	2.65	10.76	0.00442	0.58837
ENSDARG00000060539	3	30583268	30730335	147067	-	shank1	SH3 and multiple ankyrin repeat domains 1 [Source:ZFIN;Acc:ZDB-GENE-130530-691]	-0.81	2.85	10.63	0.00461	0.58837
ENSDARG00000098694	14	1051763	1080343	28580	-	SLC16A2	solute carrier family 16 member 2 [Source:HGNC Symbol;Acc:HGNC:10923]	-0.92	3.01	10.62	0.00463	0.58837
ENSDARG00000041051	9	30452441	30453669	1228	-	mid1ip1a	MID1 interacting protein 1a [Source:ZFIN;Acc:ZDB-GENE-990415-81]	0.6	4.45	10.61	0.00464	0.58837
ENSDARG00000031616	12	5989910	6003968	14058	-	g6pca.1	glucose-6-phosphatase a, catalytic subunit, tandem duplicate 1 [Source:ZFIN;Acc:ZDB-GENE-031001-4]	0.77	3.3	10.6	0.00466	0.58837
ENSDARG00000075491	5	22367917	22448356	80439	-	si:ch211-26b3.4	si:ch211-26b3.4 [Source:ZFIN;Acc:ZDB-GENE-081104-60]	0.54	6.67	10.56	0.00472	0.58837
ENSDARG00000086753	5	1164779	1169285	4506	+	gb:bc139872	expressed sequence BC139872 [Source:ZFIN;Acc:ZDB-GENE-111013-4]	0.58	3.67	10.55	0.00474	0.58837
ENSDARG00000061479	19	38033292	38256283	222991	+	thsd7aa	thrombospondin, type I, domain containing 7Aa [Source:ZFIN;Acc:ZDB-GENE-060503-709]	-0.5	4.92	10.54	0.00475	0.58837
ENSDARG00000091349	17	48078996	48122560	43564	+	plekhd1	pleckstrin homology domain containing, family D (with coiled-coil domains) member 1 [Source:ZFIN;Acc:ZDB-GENE-130926-1]	-0.65	4.48	10.52	0.00478	0.58837
ENSDARG00000068176	6	52518980	52567851	48871	-	uqcc1	ubiquinol-cytochrome c reductase complex assembly factor 1 [Source:ZFIN;Acc:ZDB-GENE-060929-1034]	-0.44	6.43	10.51	0.0048	0.58837
ENSDARG00000058425	8	3590286	3616166	25880	+	rab35b	RAB35, member RAS oncogene family b [Source:ZFIN;Acc:ZDB-GENE-040801-62]	-0.59	4.53	10.46	0.00487	0.58837
ENSDARG00000057491	18	18416925	18433477	16552	+	n4bp1	nedd4 binding protein 1 [Source:ZFIN;Acc:ZDB-GENE-030131-5538]	-0.59	3.91	10.45	0.00489	0.58837
ENSDARG00000003113	23	26019906	26050115	30209	-	ada	adenosine deaminase [Source:ZFIN;Acc:ZDB-GENE-040718-393]	0.55	4.87	10.4	0.00498	0.58837
ENSDARG00000078757	15	21221852	21229505	7653	-	si:ch211-212c13.8	si:ch211-212c13.8 [Source:ZFIN;Acc:ZDB-GENE-131118-28]	0.53	6.19	10.38	0.00501	0.58837
ENSDARG00000102443	18	50974749	51008559	33810	+	si:ch1073-450f2.1	si:ch1073-450f2.1 [Source:ZFIN;Acc:ZDB-GENE-120215-55]	-0.68	3.23	10.34	0.00508	0.58837
ENSDARG00000008049	22	10510763	10512030	1267	-	si:dkey-42i9.4	si:dkey-42i9.4 [Source:ZFIN;Acc:ZDB-GENE-030131-8398]	0.66	3.65	10.32	0.00512	0.58837
ENSDARG00000095963	23	45168963	45182069	13106	+	si:ch73-361h17.1	si:ch73-361h17.1 [Source:ZFIN;Acc:ZDB-GENE-080917-52]	0.98	2.61	10.28	0.00518	0.58837
ENSDARG00000071709	12	9665328	9735645	70317	+	ppp1r9bb	protein phosphatase 1, regulatory subunit 9Bb [Source:ZFIN;Acc:ZDB-GENE-121214-117]	-0.59	4.26	10.26	0.00521	0.58837
ENSDARG00000097048	23	238004	240436	2432	-	CU571318.1		-0.51	4.69	10.12	0.00547	0.58837
ENSDARG00000044521	6	12967026	12972720	5694	-	eef1b2	eukaryotic translation elongation factor 1 beta 2 [Source:ZFIN;Acc:ZDB-GENE-030131-7310]	0.42	8.8	10.1	0.0055	0.58837
ENSDARG00000014302	2	34397564	34572688	175124	-	brinp2	bone morphogenetic protein/retinoic acid inducible neural-specific 2 [Source:ZFIN;Acc:ZDB-GENE-070912-621]	-0.7	3.73	10.1	0.00551	0.58837
ENSDARG00000059939	20	8130962	8431836	300874	-	dab1a	Dab, reelin signal transducer, homolog 1a (Drosophila) [Source:ZFIN;Acc:ZDB-GENE-060528-1]	-0.44	6.32	10.03	0.00564	0.58837
ENSDARG00000059057	22	34726940	34732553	5613	+	atpv0e2	ATPase, H+ transporting V0 subunit e2 [Source:ZFIN;Acc:ZDB-GENE-050522-135]	0.87	4.65	10.71	0.00566	0.58837
ENSDARG00000093476	3	4326414	4342924	16510	-	si:dkey-175d9.2	si:dkey-175d9.2 [Source:ZFIN;Acc:ZDB-GENE-131119-97]	1	2.57	10.02	0.00566	0.58837
ENSDARG00000011941	6	12562789	12633543	70754	-	bmpr2a	bone morphogenetic protein receptor, type II a (serine/threonine kinase) [Source:ZFIN;Acc:ZDB-GENE-070618-1]	-0.6	5.17	9.99	0.00577	0.58837
ENSDARG00000107433	1	55899346	55906078	6732	-	CABZ01059409.1		0.41	7.25	9.93	0.00583	0.58837
ENSDARG00000036684	8	47815291	47822963	7672	+	ndufa7	NADH dehydrogenase (ubiquinone) 1 alpha subcomplex, 7 [Source:ZFIN;Acc:ZDB-GENE-040801-169]	0.54	4.91	9.92	0.00585	0.58837
ENSDARG00000068088	5	30017761	30020472	2711	-	tcnl	transcobalamin like [Source:ZFIN;Acc:ZDB-GENE-060531-123]	0.73	5.2	10.41	0.00592	0.58837
ENSDARG00000031283	19	9541506	9554010	12504	-	vamp1	vesicle-associated membrane protein 1 [Source:ZFIN;Acc:ZDB-GENE-040426-2725]	-0.4	7.83	9.87	0.00595	0.58837
ENSDARG00000071774	24	8199505	8217207	17702	-	eef1e1	eukaryotic translation elongation factor 1 epsilon 1 [Source:ZFIN;Acc:ZDB-GENE-030131-4949]	-0.75	3.28	9.83	0.00603	0.58837
ENSDARG00000057911	20	9983545	9993078	9533	-	zgc:86709	zgc:86709 [Source:ZFIN;Acc:ZDB-GENE-040625-35]	0.59	3.94	9.82	0.00605	0.58837
ENSDARG00000102412	24	2934942	2973295	38353	+	eci2	enoyl-CoA delta isomerase 2 [Source:ZFIN;Acc:ZDB-GENE-040718-392]	0.76	3.19	9.81	0.00609	0.58837
ENSDARG00000087143	5	28220338	28232801	12463	+	serpina7	serpin peptidase inhibitor, clade A (alpha-1 antiproteinase, antitrypsin), member 7 [Source:ZFIN;Acc:ZDB-GENE-041010-47]	0.95	4.41	10.78	0.00612	0.58837
ENSDARG00000071691	12	10386832	10403818	16986	-	uqcrc2b	ubiquinol-cytochrome c reductase core protein IIb [Source:ZFIN;Acc:ZDB-GENE-030131-1269]	0.64	4.96	9.88	0.00617	0.58837
ENSDARG00000045490	4	22759193	22762156	2963	+	ndufb2	NADH dehydrogenase (ubiquinone) 1 beta subcomplex, 2 [Source:ZFIN;Acc:ZDB-GENE-040426-1762]	0.47	5.56	9.74	0.00623	0.58837
ENSDARG00000100908	22	34809192	34846617	37425	+	lcor	ligand dependent nuclear receptor corepressor [Source:ZFIN;Acc:ZDB-GENE-061201-6]	-0.48	6.6	9.73	0.00625	0.58837
ENSDARG00000006598	16	26656983	26663672	6689	-	sgk2b	serum/glucocorticoid regulated kinase 2b [Source:ZFIN;Acc:ZDB-GENE-060929-44]	0.77	2.88	9.7	0.00632	0.58837
ENSDARG00000017365	8	42910727	42979902	69175	+	slc23a2	solute carrier family 23 (ascorbic acid transporter), member 2 [Source:ZFIN;Acc:ZDB-GENE-090521-3]	-0.5	4.97	9.69	0.00633	0.58837
ENSDARG00000030479	15	31632323	31635842	3519	-	hmgb1b	high mobility group box 1b [Source:ZFIN;Acc:ZDB-GENE-030131-8480]	0.45	6.5	9.68	0.00635	0.58837
ENSDARG00000053205	11	22213858	22421867	208009	+	ppfia4	protein tyrosine phosphatase, receptor type, f polypeptide (PTPRF), interacting protein (liprin), alpha 4 [Source:ZFIN;Acc:ZDB-GENE-070720-14]	-0.43	6.02	9.68	0.00635	0.58837
ENSDARG00000023157	2	37971242	37974440	3198	-	cbln10	cerebellin 10 [Source:ZFIN;Acc:ZDB-GENE-030131-4615]	0.85	3.28	9.69	0.00638	0.58837
ENSDARG00000108111	15	46188282	46199311	11029	+	FO904881.1		0.45	7.05	9.66	0.00639	0.58837
ENSDARG00000098972	11	40625372	40632155	6783	-	mrps16	mitochondrial ribosomal protein S16 [Source:ZFIN;Acc:ZDB-GENE-041010-123]	0.77	2.69	9.66	0.00641	0.58837
ENSDARG00000005368	15	23336502	23407703	71201	-	mcamb	melanoma cell adhesion molecule b [Source:ZFIN;Acc:ZDB-GENE-030219-213]	-0.49	4.8	9.64	0.00644	0.58837
ENSDARG00000030765	1	49265845	49275216	9371	-	hadh	hydroxyacyl-CoA dehydrogenase [Source:ZFIN;Acc:ZDB-GENE-040801-261]	0.52	4.61	9.64	0.00644	0.58837
ENSDARG00000060683	5	32265011	32282445	17434	-	lrsam1	leucine rich repeat and sterile alpha motif containing 1 [Source:ZFIN;Acc:ZDB-GENE-060526-97]	-0.68	3.36	9.61	0.0065	0.58837
ENSDARG00000015946	1	51998628	52017623	18995	+	slc44a1a	solute carrier family 44 (choline transporter), member 1a [Source:ZFIN;Acc:ZDB-GENE-050417-204]	0.75	2.94	9.61	0.00651	0.58837
ENSDARG00000060915	3	28503624	28534449	30825	-	fbxl16	F-box and leucine-rich repeat protein 16 [Source:ZFIN;Acc:ZDB-GENE-120215-180]	-0.65	4.17	9.61	0.00652	0.58837
ENSDARG00000033437	17	27045900	27153560	107660	+	rps6ka1	ribosomal protein S6 kinase a, polypeptide 1 [Source:ZFIN;Acc:ZDB-GENE-060929-516]	-0.4	5.98	9.58	0.00658	0.58837
ENSDARG00000030417	1	53597304	53684756	87452	-	pkd1a	polycystic kidney disease 1a [Source:ZFIN;Acc:ZDB-GENE-100707-1]	-0.47	5.37	9.56	0.00662	0.58837
ENSDARG00000071336	14	49972320	49982453	10133	+	mif	macrophage migration inhibitory factor [Source:ZFIN;Acc:ZDB-GENE-080708-1]	0.54	3.93	9.56	0.00663	0.58837
ENSDARG00000088514	24	26133003	26138318	5315	-	and1	actinodin1 [Source:ZFIN;Acc:ZDB-GENE-030131-9105]	0.93	3.23	9.61	0.00681	0.59076
ENSDARG00000034165	25	7054939	7057060	2121	+	lingo1a	leucine rich repeat and Ig domain containing 1a [Source:ZFIN;Acc:ZDB-GENE-080327-16]	-0.75	2.79	9.48	0.00682	0.59076
ENSDARG00000016607	20	16305496	16323662	18166	-	echdc2	enoyl CoA hydratase domain containing 2 [Source:ZFIN;Acc:ZDB-GENE-030219-147]	-1.01	3.29	9.86	0.00684	0.59076
ENSDARG00000040741	2	44552953	44657754	104801	+	kcnab1b	potassium voltage-gated channel, shaker-related subfamily, beta member 1 b [Source:ZFIN;Acc:ZDB-GENE-070912-690]	0.7	2.86	9.43	0.00694	0.59076
ENSDARG00000015174	24	7566689	7602868	36179	-	atp6v0a1b	ATPase, H+ transporting, lysosomal V0 subunit a1b [Source:ZFIN;Acc:ZDB-GENE-050522-215]	-0.39	6.46	9.41	0.00698	0.59076
ENSDARG00000053636	25	3718922	3742331	23409	-	cracr2b	calcium release activated channel regulator 2B [Source:ZFIN;Acc:ZDB-GENE-061215-136]	-0.87	2.39	9.41	0.00699	0.59076
ENSDARG00000053165	17	50399385	50411406	12021	-	zgc:113377	zgc:113377 [Source:ZFIN;Acc:ZDB-GENE-050913-148]	-0.85	3.01	9.39	0.00703	0.59076
ENSDARG00000052765	14	35407952	35473348	65396	+	gria2b	glutamate receptor, ionotropic, AMPA 2b [Source:ZFIN;Acc:ZDB-GENE-020125-4]	-0.4	6.43	9.37	0.00708	0.59076
ENSDARG00000090352	16	31668024	31670760	2736	-	CR855311.1		0.64	5.62	9.54	0.00719	0.59305
ENSDARG00000074777	21	20990738	21053193	62455	-	ank1b	ankyrin 1, erythrocytic b [Source:ZFIN;Acc:ZDB-GENE-091113-6]	-0.59	4.18	9.32	0.00721	0.59305
ENSDARG00000073786	24	16767828	16772667	4839	-	cmbl	carboxymethylenebutenolidase homolog (Pseudomonas) [Source:ZFIN;Acc:ZDB-GENE-071004-21]	0.67	3.18	9.23	0.00743	0.59557
ENSDARG00000108174	9	21	2400	2379	+	CABZ01067557.1		0.83	2.71	9.2	0.0075	0.59557
ENSDARG00000011665	3	39425140	39435194	10054	+	aldoaa	aldolase a, fructose-bisphosphate, a [Source:ZFIN;Acc:ZDB-GENE-030131-8369]	0.51	6.5	9.18	0.00763	0.59557
ENSDARG00000040466	9	45109815	45152397	42582	-	vil1	villin 1 [Source:ZFIN;Acc:ZDB-GENE-040426-799]	0.54	4.61	9.13	0.00771	0.59557
ENSDARG00000104028	14	20755258	20766954	11696	-	si:dkey-74k8.3	si:dkey-74k8.3 [Source:ZFIN;Acc:ZDB-GENE-141222-20]	0.67	3.35	9.12	0.00772	0.59557
ENSDARG00000087749	17	26459273	26519537	60264	-	ccser2a	coiled-coil serine-rich protein 2a [Source:ZFIN;Acc:ZDB-GENE-131121-492]	-0.41	6.07	9.08	0.00784	0.59557
ENSDARG00000089292	3	50686601	50834993	148392	-	adgrl1a	adhesion G protein-coupled receptor L1a [Source:ZFIN;Acc:ZDB-GENE-131127-267]	-0.9	3.02	9.13	0.00786	0.59557
ENSDARG00000074443	3	49275415	49391986	116571	+	gas7a	growth arrest-specific 7a [Source:ZFIN;Acc:ZDB-GENE-130128-1]	-0.58	4.42	9.05	0.00792	0.59557
ENSDARG00000044628	6	6644972	6651341	6369	+	dtd1	D-tyrosyl-tRNA deacylase 1 [Source:ZFIN;Acc:ZDB-GENE-040801-175]	0.68	3.2	9.04	0.00794	0.59557
ENSDARG00000019328	4	15219173	15442980	223807	-	plxna4	plexin A4 [Source:ZFIN;Acc:ZDB-GENE-030131-4663]	-0.42	6.71	9.04	0.00796	0.59557
ENSDARG00000070047	6	35378841	35383561	4720	+	rgs4	regulator of G protein signaling 4 [Source:ZFIN;Acc:ZDB-GENE-030131-9839]	0.55	3.9	9.02	0.00801	0.59557
ENSDARG00000039430	24	26862037	26866231	4194	-	msl2b	male-specific lethal 2 homolog b (Drosophila) [Source:ZFIN;Acc:ZDB-GENE-030131-1621]	-0.43	5.67	9.02	0.00802	0.59557
ENSDARG00000004931	13	36070945	36164782	93837	-	slc8a3	solute carrier family 8 (sodium/calcium exchanger), member 3 [Source:ZFIN;Acc:ZDB-GENE-050810-1]	-0.6	3.86	9	0.00805	0.59557
ENSDARG00000019096	8	40417521	40425350	7829	-	myl7	myosin, light chain 7, regulatory [Source:ZFIN;Acc:ZDB-GENE-991019-3]	0.61	4.79	9.03	0.00809	0.59557
ENSDARG00000088638	22	12908512	12915932	7420	-	BX927260.1		-0.69	2.92	8.98	0.00812	0.59557
ENSDARG00000038424	16	16757225	16793741	36516	-	si:dkey-8k3.2	si:dkey-8k3.2 [Source:ZFIN;Acc:ZDB-GENE-100922-98]	0.71	4.46	8.98	0.00819	0.59557
ENSDARG00000025147	23	32139636	32159408	19772	+	cd63	CD63 molecule [Source:ZFIN;Acc:ZDB-GENE-030131-180]	0.43	6.78	8.95	0.0082	0.59557
ENSDARG00000093448	13	151012	154950	3938	+	mpc1	mitochondrial pyruvate carrier 1 [Source:ZFIN;Acc:ZDB-GENE-040718-94]	0.44	5.42	8.95	0.0082	0.59557
ENSDARG00000038321	9	33269691	33271232	1541	-	zgc:172053	zgc:172053 [Source:ZFIN;Acc:ZDB-GENE-080219-25]	0.55	6.33	8.93	0.00825	0.59557
ENSDARG00000101082	13	43101717	43116871	15154	-	eif3s6ip	eukaryotic translation initiation factor 3, subunit 6 interacting protein [Source:ZFIN;Acc:ZDB-GENE-040426-2138]	0.44	5.55	8.92	0.0083	0.59557
ENSDARG00000107919	14	51109916	51118155	8239	-	CABZ01069145.1		-0.7	5.01	9.14	0.00852	0.60598
ENSDARG00000025189	25	35269604	35369467	99863	+	cpne8	copine VIII [Source:ZFIN;Acc:ZDB-GENE-100809-1]	-0.54	4.29	8.8	0.00866	0.60598
ENSDARG00000039351	10	17819546	17822668	3122	+	ccl19b	chemokine (C-C motif) ligand 19b [Source:ZFIN;Acc:ZDB-GENE-091204-19]	0.57	3.8	8.79	0.00868	0.60598
ENSDARG00000017121	23	3462555	3465717	3162	-	mafba	v-maf avian musculoaponeurotic fibrosarcoma oncogene homolog Ba [Source:ZFIN;Acc:ZDB-GENE-980526-515]	-0.41	6.22	8.79	0.00869	0.60598
ENSDARG00000107931	4	32784233	32792284	8051	+	BX324003.5		-0.68	3.09	8.77	0.00875	0.60598
ENSDARG00000052728	7	30261485	30289300	27815	-	sltm	SAFB-like, transcription modulator [Source:ZFIN;Acc:ZDB-GENE-040426-2647]	-0.4	7.61	8.76	0.00879	0.60598
ENSDARG00000070844	11	5858667	5868489	9822	-	gamt	guanidinoacetate N-methyltransferase [Source:ZFIN;Acc:ZDB-GENE-051030-97]	0.55	6.33	8.83	0.0089	0.60598
ENSDARG00000027657	24	24702508	24736822	34314	-	crhb	corticotropin releasing hormone b [Source:ZFIN;Acc:ZDB-GENE-041114-75]	0.76	3.27	8.7	0.00897	0.60598
ENSDARG00000095863	16	45947763	45950606	2843	-	afp4	antifreeze protein type IV [Source:ZFIN;Acc:ZDB-GENE-030131-5217]	0.84	7.06	10.03	0.00918	0.60598
ENSDARG00000090982	14	6024664	6076691	52027	-	slc44a1b	solute carrier family 44 (choline transporter), member 1b [Source:ZFIN;Acc:ZDB-GENE-050309-63]	-0.53	5.82	8.65	0.0092	0.60598
ENSDARG00000014790	1	25751271	25771715	20444	+	g3bp2	GTPase activating protein (SH3 domain) binding protein 2 [Source:ZFIN;Acc:ZDB-GENE-070112-1972]	-0.38	7.18	8.63	0.00921	0.60598
ENSDARG00000056127	14	26417520	26420948	3428	+	polr2gl	polymerase (RNA) II (DNA directed) polypeptide G-like [Source:ZFIN;Acc:ZDB-GENE-030131-2808]	0.8	2.83	8.58	0.00939	0.60598
ENSDARG00000001897	11	30994606	31013020	18414	-	man2b1	mannosidase, alpha, class 2B, member 1 [Source:ZFIN;Acc:ZDB-GENE-050327-52]	0.7	3.24	8.55	0.00946	0.60598
ENSDARG00000004954	3	29783584	29810515	26931	-	grna	granulin a [Source:ZFIN;Acc:ZDB-GENE-030131-8434]	0.74	2.86	8.55	0.00946	0.60598
ENSDARG00000043554	8	2471521	2477283	5762	+	mrpl40	mitochondrial ribosomal protein L40 [Source:ZFIN;Acc:ZDB-GENE-040912-37]	0.59	3.51	8.55	0.00948	0.60598
ENSDARG00000011885	20	25541423	25546156	4733	-	mrpl19	mitochondrial ribosomal protein L19 [Source:ZFIN;Acc:ZDB-GENE-040801-55]	0.55	4.06	8.52	0.00959	0.60598
ENSDARG00000057975	22	12704636	12723799	19163	-	plcd4a	phospholipase C, delta 4a [Source:ZFIN;Acc:ZDB-GENE-050208-654]	-0.74	2.7	8.49	0.00967	0.60598
ENSDARG00000069065	10	28484190	28494303	10113	-	btg3	B-cell translocation gene 3 [Source:ZFIN;Acc:ZDB-GENE-031113-19]	0.47	4.29	8.48	0.00973	0.60598
ENSDARG00000102730	21	9483442	9620559	137117	+	mapk10	mitogen-activated protein kinase 10 [Source:ZFIN;Acc:ZDB-GENE-051120-117]	-0.64	4.44	8.55	0.0098	0.60598
ENSDARG00000062154	24	26943973	27143882	199909	+	dip2ca	disco-interacting protein 2 homolog Ca [Source:ZFIN;Acc:ZDB-GENE-031118-39]	-0.49	5.44	8.44	0.00987	0.60598
ENSDARG00000013312	25	27494382	27826751	332369	+	cadps2	Ca++-dependent secretion activator 2 [Source:ZFIN;Acc:ZDB-GENE-030903-1]	-0.6	3.62	8.43	0.00988	0.60598
ENSDARG00000098176	21	2077339	2124410	47071	-	si:rp71-1h20.5	si:rp71-1h20.5 [Source:ZFIN;Acc:ZDB-GENE-030131-7869]	-0.53	4.16	8.44	0.00988	0.60598
ENSDARG00000052336	20	23336352	23345740	9388	+	ociad2	OCIA domain containing 2 [Source:ZFIN;Acc:ZDB-GENE-041014-253]	0.66	4.13	8.43	0.00989	0.60598
ENSDARG00000009169	5	42351698	42362554	10856	+	mob1ba	MOB kinase activator 1Ba [Source:ZFIN;Acc:ZDB-GENE-040426-919]	0.57	3.67	8.42	0.00992	0.60598
ENSDARG00000074245	23	24513498	24556899	43401	-	spen	spen family transcriptional repressor [Source:ZFIN;Acc:ZDB-GENE-050309-70]	-0.43	7.3	8.36	0.01017	0.60598
ENSDARG00000061240	23	38023603	38042886	19283	+	cbln4	cerebellin 4 precursor [Source:ZFIN;Acc:ZDB-GENE-080204-58]	-0.72	2.86	8.34	0.01022	0.60598
ENSDARG00000068624	5	21961086	21998684	37598	-	si:dkey-27p18.5	si:dkey-27p18.5 [Source:ZFIN;Acc:ZDB-GENE-060531-133]	-0.69	3.04	8.31	0.01034	0.60598
ENSDARG00000105528	7	41015900	41022680	6780	+	si:dkey-86l18.10	si:dkey-86l18.10 [Source:ZFIN;Acc:ZDB-GENE-160728-106]	0.58	3.69	8.31	0.01036	0.60598
ENSDARG00000096829	18	46153486	46162090	8604	+	blvrb	biliverdin reductase B [Source:ZFIN;Acc:ZDB-GENE-030131-1516]	0.85	3.01	8.32	0.01037	0.60598
ENSDARG00000062220	7	26787968	26960399	172431	+	plekha7b	pleckstrin homology domain containing, family A member 7b [Source:ZFIN;Acc:ZDB-GENE-091014-2]	-0.85	2.25	8.29	0.01041	0.60598
ENSDARG00000001788	9	33334775	33338127	3352	+	atp5o	ATP synthase, H+ transporting, mitochondrial F1 complex, O subunit [Source:ZFIN;Acc:ZDB-GENE-050522-147]	0.41	6.88	8.28	0.01045	0.60598
ENSDARG00000008969	1	9367651	9375385	7734	+	fgb	fibrinogen beta chain [Source:ZFIN;Acc:ZDB-GENE-030131-9261]	0.55	6.53	8.41	0.01049	0.60598
ENSDARG00000039827	9	48587210	48599074	11864	-	bbs5	Bardet-Biedl syndrome 5 [Source:ZFIN;Acc:ZDB-GENE-040426-1083]	0.55	3.47	8.27	0.01049	0.60598
ENSDARG00000096270	6	10841686	10842182	496	-	BX548046.2		0.69	3.66	8.27	0.01051	0.60598
ENSDARG00000062933	18	13355627	13391594	35967	-	cmip	c-Maf inducing protein [Source:ZFIN;Acc:ZDB-GENE-050419-50]	-0.39	7.29	8.26	0.01055	0.60598
ENSDARG00000015445	19	10622846	10635427	12581	-	lim2.4	lens intrinsic membrane protein 2.4 [Source:ZFIN;Acc:ZDB-GENE-040718-104]	0.44	5.85	8.23	0.01064	0.60598
ENSDARG00000074465	7	29357247	29452686	95439	-	vps13c	vacuolar protein sorting 13 homolog C (S. cerevisiae) [Source:ZFIN;Acc:ZDB-GENE-070426-4]	-0.42	5.6	8.22	0.01069	0.60598
ENSDARG00000055416	20	26981577	26989326	7749	+	serpinb1	serpin peptidase inhibitor, clade B (ovalbumin), member 1 [Source:ZFIN;Acc:ZDB-GENE-040718-400]	0.5	4.84	8.2	0.01075	0.60598
ENSDARG00000002128	4	17653754	17664590	10836	+	cwf19l1	CWF19-like 1, cell cycle control [Source:ZFIN;Acc:ZDB-GENE-031204-5]	-0.5	4.02	8.19	0.0108	0.60598
ENSDARG00000085781	24	39899625	39899717	92	+	SNORD94	Small nucleolar RNA SNORD94 [Source:RFAM;Acc:RF00613]	-0.8	2.34	8.18	0.01085	0.60598
ENSDARG00000040650	3	36100734	36117377	16643	-	gps1	G protein pathway suppressor 1 [Source:ZFIN;Acc:ZDB-GENE-041111-240]	0.46	4.66	8.18	0.01086	0.60598
ENSDARG00000053858	17	37438225	37447911	9686	-	crip1	cysteine-rich protein 1 [Source:ZFIN;Acc:ZDB-GENE-041111-1]	0.39	5.91	8.16	0.01091	0.60598
ENSDARG00000104810	13	11042732	11245880	203148	-	akt3a	v-akt murine thymoma viral oncogene homolog 3a [Source:ZFIN;Acc:ZDB-GENE-050419-180]	-0.5	4.43	8.15	0.01097	0.60598
ENSDARG00000077069	13	22940130	22944004	3874	-	srgn	serglycin [Source:ZFIN;Acc:ZDB-GENE-030131-7127]	0.64	3.59	8.15	0.01099	0.60598
ENSDARG00000045373	24	14414908	14433140	18232	-	pabpn1	poly(A) binding protein, nuclear 1 [Source:ZFIN;Acc:ZDB-GENE-040426-2401]	-0.41	9.14	8.14	0.011	0.60598
ENSDARG00000020866	16	23999186	24033538	34352	+	apoa4b.2	apolipoprotein A-IV b, tandem duplicate 2 [Source:ZFIN;Acc:ZDB-GENE-030131-3143]	0.86	5.86	9.49	0.01104	0.60598
ENSDARG00000001129	17	19399180	19446483	47303	-	dicer1	dicer 1, ribonuclease type III [Source:ZFIN;Acc:ZDB-GENE-030131-3445]	-0.39	6.64	8.09	0.01122	0.60598
ENSDARG00000033616	17	24668936	24676797	7861	+	sepn1	selenoprotein N, 1 [Source:ZFIN;Acc:ZDB-GENE-030327-7]	0.6	3.27	8.09	0.01122	0.60598
ENSDARG00000042933	18	5653162	5656754	3592	-	bloc1s6	biogenesis of lysosomal organelles complex-1, subunit 6, pallidin [Source:ZFIN;Acc:ZDB-GENE-070112-1862]	0.51	4.5	8.07	0.01129	0.60598
ENSDARG00000054911	21	26352695	26356038	3343	+	tmsb	thymosin, beta [Source:ZFIN;Acc:ZDB-GENE-050307-5]	0.45	4.76	8.07	0.01129	0.60598
ENSDARG00000103390	6	53438121	53902971	464850	-	cacna2d2a	calcium channel, voltage-dependent, alpha 2/delta subunit 2a [Source:ZFIN;Acc:ZDB-GENE-050320-71]	-0.53	8.04	8.14	0.01139	0.60598
ENSDARG00000077776	19	27146074	27152123	6049	-	csnk2b	casein kinase 2, beta polypeptide [Source:ZFIN;Acc:ZDB-GENE-990415-29]	-0.43	6.57	8.03	0.01145	0.60598
ENSDARG00000094833	9	7103185	7110912	7727	-	coa5	cytochrome C oxidase assembly factor 5 [Source:ZFIN;Acc:ZDB-GENE-060825-53]	0.53	3.42	8.03	0.01147	0.60598
ENSDARG00000078113	21	20341115	20344845	3730	-	atp5ia	ATP synthase, H+ transporting, mitochondrial Fo complex, subunit Ea [Source:ZFIN;Acc:ZDB-GENE-070928-12]	0.43	6.25	8.03	0.01148	0.60598
ENSDARG00000014522	2	28391488	28542893	151405	-	cdh6	cadherin 6 [Source:ZFIN;Acc:ZDB-GENE-050320-92]	-0.38	6.18	8.02	0.01151	0.60598
ENSDARG00000090850	20	10550784	10553957	3173	+	serpina1l	serine (or cysteine) proteinase inhibitor, clade A (alpha-1 antiproteinase, antitrypsin), member 1, like [Source:ZFIN;Acc:ZDB-GENE-040721-3]	0.58	6.24	8.28	0.01151	0.60598
ENSDARG00000097365	17	50043173	50111636	68463	+	CU655820.1		-0.52	6.66	8.1	0.01151	0.60598
ENSDARG00000043483	15	47316334	47321752	5418	+	otx5	orthodenticle homolog 5 [Source:ZFIN;Acc:ZDB-GENE-030508-1]	0.41	5.52	8	0.0116	0.60598
ENSDARG00000071878	14	8500112	8508476	8364	-	trmt112	tRNA methyltransferase 11-2 homolog (S. cerevisiae) [Source:ZFIN;Acc:ZDB-GENE-050522-30]	0.52	4.22	7.98	0.01168	0.60598
ENSDARG00000022183	13	25249981	25258601	8620	+	gsto1	glutathione S-transferase omega 1 [Source:ZFIN;Acc:ZDB-GENE-040718-365]	0.67	2.85	7.98	0.0117	0.60598
ENSDARG00000088116	8	25283032	25287875	4843	+	gstm.3	glutathione S-transferase mu tandem duplicate 3 [Source:ZFIN;Acc:ZDB-GENE-050309-24]	0.6	3.64	7.95	0.01181	0.60598
ENSDARG00000100722	17	27157851	27165057	7206	+	si:ch211-160f23.7	si:ch211-160f23.7 [Source:ZFIN;Acc:ZDB-GENE-141216-470]	-0.42	5.04	7.95	0.01183	0.60598
ENSDARG00000099309	6	352167	352394	227	+	si:zfos-169g10.3	si:zfos-169g10.3 [Source:ZFIN;Acc:ZDB-GENE-120215-190]	0.59	3.98	7.94	0.01187	0.60598
ENSDARG00000101324	15	31388	33853	2465	-	apoa1b	apolipoprotein A-Ib [Source:ZFIN;Acc:ZDB-GENE-050302-172]	0.56	10.31	8.23	0.01188	0.60598
ENSDARG00000090039	24	336749	373416	36667	+	reck	reversion-inducing-cysteine-rich protein with kazal motifs [Source:ZFIN;Acc:ZDB-GENE-070117-37]	0.75	4.01	8.07	0.01199	0.60755
ENSDARG00000002720	18	7078386	7097798	19412	-	utp15	utp15, U3 small nucleolar ribonucleoprotein, homolog [Source:ZFIN;Acc:ZDB-GENE-030131-3831]	0.51	3.74	7.9	0.01203	0.60755
ENSDARG00000043680	20	9184561	9212259	27698	-	ylpm1	YLP motif containing 1 [Source:ZFIN;Acc:ZDB-GENE-030131-2196]	-0.48	4.76	7.87	0.01216	0.60755
ENSDARG00000004658	7	7145550	7164981	19431	-	zgc:101810	zgc:101810 [Source:ZFIN;Acc:ZDB-GENE-041121-7]	0.65	3.36	7.87	0.01217	0.60755
ENSDARG00000102367	21	36243128	36267044	23916	-	ndfip1l	Nedd4 family interacting protein 1, like [Source:ZFIN;Acc:ZDB-GENE-040718-207]	-0.53	4.83	7.86	0.01223	0.60755
ENSDARG00000078492	10	10770631	10779012	8381	+	swi5	SWI5 homologous recombination repair protein [Source:ZFIN;Acc:ZDB-GENE-091204-368]	1.02	2.05	7.86	0.01224	0.60755
ENSDARG00000018283	18	31094845	31097287	2442	+	cyba	cytochrome b-245, alpha polypeptide [Source:ZFIN;Acc:ZDB-GENE-040426-1526]	0.71	2.78	7.84	0.01232	0.60792
ENSDARG00000094855	5	10003187	10004176	989	-	BX511089.3		-0.7	4.28	8.01	0.01236	0.60792
ENSDARG00000106778	4	30647577	30651500	3923	-	CABZ01001463.1		-0.64	3.56	7.78	0.01258	0.60792
ENSDARG00000101199	12	5076354	5085382	9028	-	rbp4	retinol binding protein 4, plasma [Source:ZFIN;Acc:ZDB-GENE-000210-19]	0.43	8.59	7.75	0.01273	0.60792
ENSDARG00000061304	19	41488367	41573823	85456	+	ppp1r9a	protein phosphatase 1, regulatory subunit 9A [Source:ZFIN;Acc:ZDB-GENE-060503-660]	-0.74	3.32	7.75	0.01281	0.60792
ENSDARG00000091124	6	247021	249989	2968	+	rps19bp1	ribosomal protein S19 binding protein 1 [Source:ZFIN;Acc:ZDB-GENE-110316-2]	0.62	3.07	7.74	0.01281	0.60792
ENSDARG00000098012	15	17260504	17277701	17197	-	itgae.1	integrin, alpha E, tandem duplicate 1 [Source:ZFIN;Acc:ZDB-GENE-131121-125]	0.77	2.49	7.73	0.01286	0.60792
ENSDARG00000020574	3	25950471	26028534	78063	+	atp2a1	ATPase, Ca++ transporting, cardiac muscle, fast twitch 1 [Source:ZFIN;Acc:ZDB-GENE-020905-1]	0.54	8.37	7.86	0.01287	0.60792
ENSDARG00000067964	7	16977308	16995936	18628	+	slc6a5	solute carrier family 6 (neurotransmitter transporter), member 5 [Source:ZFIN;Acc:ZDB-GENE-050105-2]	-0.57	4.14	7.72	0.01289	0.60792
ENSDARG00000033227	14	36545209	36546749	1540	+	lect2l	leukocyte cell-derived chemotaxin 2 like [Source:ZFIN;Acc:ZDB-GENE-070127-4]	0.9	3.74	7.99	0.01291	0.60792
ENSDARG00000003449	13	4376054	4492127	116073	+	pde10a	phosphodiesterase 10A [Source:ZFIN;Acc:ZDB-GENE-040426-1115]	-0.8	3.04	7.73	0.01293	0.60792
ENSDARG00000061517	9	36316028	36886588	570560	+	lrp1bb	low density lipoprotein receptor-related protein 1Bb [Source:ZFIN;Acc:ZDB-GENE-070912-401]	-0.52	4.48	7.7	0.01298	0.60792
ENSDARG00000040162	17	23278903	23282297	3394	+	zgc:165461	zgc:165461 [Source:ZFIN;Acc:ZDB-GENE-050208-135]	0.37	5.7	7.7	0.01299	0.60792
ENSDARG00000074372	1	8873100	9028191	155091	+	elfn1b	extracellular leucine-rich repeat and fibronectin type III domain containing 1b [Source:ZFIN;Acc:ZDB-GENE-080327-21]	-0.82	3	7.71	0.013	0.60792
ENSDARG00000019392	3	17101749	17182119	80370	+	stat5a	signal transducer and activator of transcription 5a [Source:ZFIN;Acc:ZDB-GENE-030820-2]	-0.64	3.18	7.66	0.01316	0.60827
ENSDARG00000003795	18	26112295	26130964	18669	-	idh2	isocitrate dehydrogenase 2 (NADP+), mitochondrial [Source:ZFIN;Acc:ZDB-GENE-031118-95]	0.36	7.38	7.65	0.01322	0.60827
ENSDARG00000035706	3	54963994	55073946	109952	-	dock6	dedicator of cytokinesis 6 [Source:ZFIN;Acc:ZDB-GENE-120411-11]	-0.65	3.17	7.65	0.01322	0.60827
ENSDARG00000061391	17	32437789	32473979	36190	-	grhl1	grainyhead-like transcription factor 1 [Source:ZFIN;Acc:ZDB-GENE-030131-3665]	-0.83	2.37	7.65	0.01324	0.60827
ENSDARG00000013771	16	29574214	29585600	11386	+	ctss2.2	cathepsin S, ortholog 2, tandem duplicate 2 [Source:ZFIN;Acc:ZDB-GENE-050626-55]	0.53	4.85	7.63	0.01331	0.60827
ENSDARG00000057035	10	24671776	24678779	7003	-	stoml3b	stomatin (EPB72)-like 3b [Source:ZFIN;Acc:ZDB-GENE-050417-366]	0.66	3.65	7.63	0.01333	0.60827
ENSDARG00000074844	22	8309590	8360073	50483	-	CABZ01061495.1		-0.91	2.27	7.61	0.01343	0.61055
ENSDARG00000005359	6	9801712	9821101	19389	+	sucla2	succinate-CoA ligase, ADP-forming, beta subunit [Source:ZFIN;Acc:ZDB-GENE-040426-1963]	0.49	4.4	7.55	0.01375	0.61898
ENSDARG00000037961	3	32404271	32409358	5087	-	rcn3	reticulocalbin 3, EF-hand calcium binding domain [Source:ZFIN;Acc:ZDB-GENE-040625-175]	0.58	3.43	7.55	0.01376	0.61898
ENSDARG00000032849	19	35372846	35392717	19871	-	ndrg1a	N-myc downstream regulated 1a [Source:ZFIN;Acc:ZDB-GENE-030826-34]	0.43	5.45	7.54	0.0138	0.61898
ENSDARG00000042477	8	53241347	53263489	22142	+	nr2c2	nuclear receptor subfamily 2, group C, member 2 [Source:ZFIN;Acc:ZDB-GENE-080403-8]	0.7	2.73	7.52	0.01388	0.61898
ENSDARG00000010680	3	22962213	22965593	3380	+	gngt2a	guanine nucleotide binding protein (G protein), gamma transducing activity polypeptide 2a [Source:ZFIN;Acc:ZDB-GENE-030131-7595]	0.41	5.44	7.5	0.01399	0.61898
ENSDARG00000091509	11	42241901	42263728	21827	-	atp6ap1la	ATPase, H+ transporting, lysosomal accessory protein 1-like a [Source:ZFIN;Acc:ZDB-GENE-110318-1]	-0.54	3.91	7.5	0.014	0.61898
ENSDARG00000101361	2	22850712	22875318	24606	-	znf644a	zinc finger protein 644a [Source:ZFIN;Acc:ZDB-GENE-030131-6244]	-0.74	3.02	7.5	0.014	0.61898
ENSDARG00000026829	18	13235318	13248160	12842	+	cotl1	coactosin-like F-actin binding protein 1 [Source:ZFIN;Acc:ZDB-GENE-030131-8325]	0.42	7.21	7.48	0.01411	0.62103
ENSDARG00000014274	21	25169683	25177011	7328	-	rfc2	replication factor C (activator 1) 2 [Source:ZFIN;Acc:ZDB-GENE-050306-29]	0.67	3.33	7.46	0.0142	0.62265
ENSDARG00000100097	11	44921880	44950943	29063	+	mafgb	v-maf avian musculoaponeurotic fibrosarcoma oncogene homolog Gb [Source:ZFIN;Acc:ZDB-GENE-040426-2403]	-0.62	4.03	7.44	0.0144	0.62828
ENSDARG00000011000	20	16538157	16554029	15872	-	gtf2a1	general transcription factor IIA, 1 [Source:ZFIN;Acc:ZDB-GENE-030131-2694]	-0.43	6.1	7.42	0.01444	0.62828
ENSDARG00000058206	14	11151485	11154988	3503	+	si:ch211-153b23.5	si:ch211-153b23.5 [Source:ZFIN;Acc:ZDB-GENE-030131-9744]	0.53	4.8	7.35	0.01489	0.63497
ENSDARG00000018351	5	2544814	2582079	37265	+	hpda	4-hydroxyphenylpyruvate dioxygenase a [Source:ZFIN;Acc:ZDB-GENE-040426-986]	0.42	5.65	7.32	0.01499	0.63497
ENSDARG00000052462	5	56819035	56858726	39691	-	pisd	phosphatidylserine decarboxylase [Source:ZFIN;Acc:ZDB-GENE-061215-46]	0.53	3.47	7.32	0.01503	0.63497
ENSDARG00000100055	6	57903517	58152418	248901	-	tox2	TOX high mobility group box family member 2 [Source:ZFIN;Acc:ZDB-GENE-040426-2095]	-0.38	7.06	7.3	0.01513	0.63497
ENSDARG00000099694	14	15356999	15434406	77407	-	neurl1b	neuralized E3 ubiquitin protein ligase 1B [Source:ZFIN;Acc:ZDB-GENE-050522-102]	-0.53	3.98	7.3	0.01514	0.63497
ENSDARG00000043973	20	207905	223285	15380	-	znf292b	zinc finger protein 292b [Source:ZFIN;Acc:ZDB-GENE-030131-9559]	-0.4	6.46	7.29	0.01519	0.63497
ENSDARG00000058053	8	13922949	13934921	11972	-	serping1	serpin peptidase inhibitor, clade G (C1 inhibitor), member 1 [Source:ZFIN;Acc:ZDB-GENE-030131-1262]	0.78	2.62	7.29	0.01519	0.63497
ENSDARG00000107994	19	8042595	8046495	3900	+	CR936442.2		-0.45	7.06	7.29	0.01519	0.63497
ENSDARG00000063911	MT	9051	9735	684	+	mt-atp6	ATP synthase 6, mitochondrial [Source:ZFIN;Acc:ZDB-GENE-011205-18]	0.35	10.4	7.28	0.01525	0.63497
ENSDARG00000045594	4	14827413	14884238	56825	+	si:dkey-14k9.2	si:dkey-14k9.2 [Source:ZFIN;Acc:ZDB-GENE-041210-130]	-0.36	6.89	7.27	0.01533	0.63497
ENSDARG00000012899	11	6859472	6870886	11414	-	ddx49	DEAD (Asp-Glu-Ala-Asp) box polypeptide 49 [Source:ZFIN;Acc:ZDB-GENE-031030-3]	0.55	3.89	7.26	0.01537	0.63497
ENSDARG00000059738	22	3370078	3747162	377084	-	ptprsa	protein tyrosine phosphatase, receptor type, s, a [Source:ZFIN;Acc:ZDB-GENE-020107-3]	-0.48	5.21	7.25	0.01542	0.63497
ENSDARG00000071014	19	7656215	7672137	15922	+	s100u	S100 calcium binding protein U [Source:ZFIN;Acc:ZDB-GENE-030131-3121]	0.4	6.27	7.24	0.01549	0.63497
ENSDARG00000011170	7	3794729	3900585	105856	-	ndrg2	NDRG family member 2 [Source:ZFIN;Acc:ZDB-GENE-041212-15]	-0.35	8.61	7.23	0.01554	0.63497
ENSDARG00000043561	20	16822349	16841374	19025	+	psmc1b	proteasome 26S subunit, ATPase 1b [Source:ZFIN;Acc:ZDB-GENE-040625-69]	0.4	6.22	7.23	0.01554	0.63497
ENSDARG00000107542	21	1048153	1049092	939	-	CABZ01088053.1		0.62	6.83	7.65	0.01557	0.63497
ENSDARG00000055120	17	32670419	32679003	8584	+	ctsba	cathepsin Ba [Source:ZFIN;Acc:ZDB-GENE-040426-2650]	-0.47	6.9	7.22	0.0157	0.63497
ENSDARG00000101246	5	2033101	2134706	101605	-	mtmr4	myotubularin related protein 4 [Source:ZFIN;Acc:ZDB-GENE-040426-1208]	-0.36	5.48	7.18	0.01582	0.63497
ENSDARG00000015315	12	10125741	10137644	11903	+	psmc5	proteasome 26S subunit, ATPase 5 [Source:ZFIN;Acc:ZDB-GENE-030131-6547]	0.38	5.07	7.18	0.01583	0.63497
ENSDARG00000023627	13	49436609	49480454	43845	+	ggps1	geranylgeranyl diphosphate synthase 1 [Source:ZFIN;Acc:ZDB-GENE-030131-8742]	-0.4	5.33	7.18	0.01585	0.63497
ENSDARG00000040046	24	35501019	35507036	6017	+	snai2	snail family zinc finger 2 [Source:ZFIN;Acc:ZDB-GENE-030326-6]	0.48	4.35	7.18	0.01587	0.63497
ENSDARG00000012694	1	55460925	55507680	46755	-	c3a.1	complement component c3a, duplicate 1 [Source:ZFIN;Acc:ZDB-GENE-990415-35]	0.43	7.05	7.17	0.01591	0.63497
ENSDARG00000029936	1	182603	196880	14277	-	grtp1a	growth hormone regulated TBC protein 1a [Source:ZFIN;Acc:ZDB-GENE-040426-2733]	0.64	3.41	7.14	0.01608	0.63497
ENSDARG00000034434	7	15197941	15361842	163901	+	igf1rb	insulin-like growth factor 1b receptor [Source:ZFIN;Acc:ZDB-GENE-020503-2]	-0.45	6.06	7.11	0.01628	0.63497
ENSDARG00000040614	9	43348066	43411442	63376	-	sestd1	SEC14 and spectrin domains 1 [Source:ZFIN;Acc:ZDB-GENE-030801-1]	0.59	3.29	7.11	0.0163	0.63497
ENSDARG00000021404	13	18223677	18228604	4927	+	zgc:110319	zgc:110319 [Source:ZFIN;Acc:ZDB-GENE-050417-345]	0.79	2.48	7.1	0.01632	0.63497
ENSDARG00000044751	21	15613083	15615788	2705	+	ddt	D-dopachrome tautomerase [Source:ZFIN;Acc:ZDB-GENE-040625-160]	0.46	4.56	7.1	0.01634	0.63497
ENSDARG00000071429	14	36397748	36410279	12531	+	tdo2a	tryptophan 2,3-dioxygenase a [Source:ZFIN;Acc:ZDB-GENE-030131-1187]	0.48	3.9	7.09	0.01641	0.63497
ENSDARG00000013966	20	16984744	17007040	22296	-	psma6b	proteasome subunit alpha 6b [Source:ZFIN;Acc:ZDB-GENE-040718-329]	0.4	4.93	7.08	0.01646	0.63497
ENSDARG00000037261	1	25417270	25434230	16960	+	mtap	methylthioadenosine phosphorylase [Source:ZFIN;Acc:ZDB-GENE-040426-1505]	0.47	4.18	7.07	0.01652	0.63497
ENSDARG00000092659	13	969905	1300200	330295	+	ppp3r1a	protein phosphatase 3, regulatory subunit B, alpha a [Source:ZFIN;Acc:ZDB-GENE-081113-3]	-0.52	4.72	7.07	0.01653	0.63497
ENSDARG00000070835	23	20496317	20500956	4639	+	tnnc2	troponin C type 2 (fast) [Source:ZFIN;Acc:ZDB-GENE-000322-2]	0.41	8.4	7.05	0.01664	0.63497
ENSDARG00000012553	8	28248406	28255413	7007	-	rap1aa	RAP1A, member of RAS oncogene family a [Source:ZFIN;Acc:ZDB-GENE-040625-167]	-0.37	5.69	7.05	0.01669	0.63497
ENSDARG00000088641	19	40609341	40611978	2637	-	grn2	granulin 2 [Source:ZFIN;Acc:ZDB-GENE-050522-264]	0.56	4.37	7.04	0.01674	0.63497
ENSDARG00000091931	16	29090668	29096051	5383	+	gpatch4	G patch domain containing 4 [Source:ZFIN;Acc:ZDB-GENE-041008-158]	0.5	4.66	7.04	0.01676	0.63497
ENSDARG00000036171	14	38313985	38316149	2164	+	rnasel3	ribonuclease like 3 [Source:ZFIN;Acc:ZDB-GENE-050809-5]	0.61	3.56	7.01	0.01696	0.63497
ENSDARG00000098124	9	55089707	55090060	353	+	egfl6	EGF-like-domain, multiple 6 [Source:ZFIN;Acc:ZDB-GENE-040718-157]	0.57	3.25	7.01	0.01696	0.63497
ENSDARG00000075593	16	7825311	7876111	50800	-	trim71	tripartite motif containing 71, E3 ubiquitin protein ligase [Source:ZFIN;Acc:ZDB-GENE-040128-1]	-0.39	5.61	7	0.01703	0.63497
ENSDARG00000019222	19	7576865	7587209	10344	+	mrpl24	mitochondrial ribosomal protein L24 [Source:ZFIN;Acc:ZDB-GENE-040718-98]	0.53	3.39	6.98	0.01713	0.63497
ENSDARG00000019274	12	1370085	1371691	1606	+	rasd1	RAS, dexamethasone-induced 1 [Source:ZFIN;Acc:ZDB-GENE-040426-1473]	0.59	3.59	6.98	0.01713	0.63497
ENSDARG00000032865	23	3712121	3760801	48680	-	pacsin1a	protein kinase C and casein kinase substrate in neurons 1a [Source:ZFIN;Acc:ZDB-GENE-050522-155]	-0.42	6.07	6.96	0.01729	0.63497
ENSDARG00000015998	17	15141831	15181536	39705	-	wdhd1	WD repeat and HMG-box DNA binding protein 1 [Source:ZFIN;Acc:ZDB-GENE-030131-1665]	0.62	2.76	6.95	0.01733	0.63497
ENSDARG00000093193	23	18013267	18067324	54057	+	chia.6	chitinase, acidic.6 [Source:ZFIN;Acc:ZDB-GENE-030131-1140]	0.56	3.12	6.95	0.01734	0.63497
ENSDARG00000098387	16	46629489	46653251	23762	-	tmem176l.3a	transmembrane protein 176l.3a [Source:ZFIN;Acc:ZDB-GENE-080829-13]	-0.43	4.98	6.95	0.01734	0.63497
ENSDARG00000063101	25	8585400	8665582	80182	+	man2a2	mannosidase, alpha, class 2A, member 2 [Source:ZFIN;Acc:ZDB-GENE-110331-1]	-0.34	5.98	6.93	0.01746	0.63497
ENSDARG00000108218	1	55933245	55936067	2822	-	CABZ01059413.1		0.5	4.78	6.93	0.0175	0.63497
ENSDARG00000086740	4	7818631	7827784	9153	+	phyh	phytanoyl-CoA 2-hydroxylase [Source:ZFIN;Acc:ZDB-GENE-050417-361]	0.51	3.94	6.91	0.01759	0.63497
ENSDARG00000029722	1	37450333	37452609	2276	-	hmgb2a	high mobility group box 2a [Source:ZFIN;Acc:ZDB-GENE-051120-126]	0.38	7.42	6.88	0.01781	0.63497
ENSDARG00000013794	17	32413429	32417536	4107	-	klf11b	Kruppel-like factor 11b [Source:ZFIN;Acc:ZDB-GENE-061103-82]	0.69	3.5	6.89	0.01785	0.63497
ENSDARG00000099197	17	117064	125030	7966	-	actc1b	actin, alpha, cardiac muscle 1b [Source:ZFIN;Acc:ZDB-GENE-000322-1]	0.38	9.87	6.87	0.01787	0.63497
ENSDARG00000100990	3	15840746	15850368	9622	-	nme3	NME/NM23 nucleoside diphosphate kinase 3 [Source:ZFIN;Acc:ZDB-GENE-000210-34]	0.57	3.1	6.87	0.01787	0.63497
ENSDARG00000020645	21	30465306	30500716	35410	+	slc7a3a	solute carrier family 7 (cationic amino acid transporter, y+ system), member 3a [Source:ZFIN;Acc:ZDB-GENE-041114-206]	-0.4	5.72	6.87	0.01789	0.63497
ENSDARG00000040445	9	23954717	23968628	13911	+	PARP14	si:ch211-219a4.3 [Source:ZFIN;Acc:ZDB-GENE-070424-157]	-0.65	3.52	6.86	0.01798	0.63497
ENSDARG00000067829	7	70127560	70219265	91705	-	ppargc1a	peroxisome proliferator-activated receptor gamma, coactivator 1 alpha [Source:ZFIN;Acc:ZDB-GENE-080505-1]	-0.49	4.44	6.86	0.01798	0.63497
ENSDARG00000034189	2	24021527	24070954	49427	+	oxsr1a	oxidative stress responsive 1a [Source:ZFIN;Acc:ZDB-GENE-070620-25]	-0.35	7.03	6.85	0.01801	0.63497
ENSDARG00000092456	13	37402606	37409484	6878	-	BX284635.1		-0.69	2.69	6.85	0.01805	0.63497
ENSDARG00000029724	8	36550293	36556956	6663	+	pqbp1	polyglutamine binding protein 1 [Source:ZFIN;Acc:ZDB-GENE-030616-158]	0.52	3.41	6.83	0.01816	0.63497
ENSDARG00000101449	16	11592908	11665032	72124	+	grik5	glutamate receptor, ionotropic, kainate 5 [Source:ZFIN;Acc:ZDB-GENE-070821-6]	-0.44	4.38	6.83	0.01817	0.63497
ENSDARG00000062956	7	13130131	13234505	104374	+	dagla	diacylglycerol lipase, alpha [Source:ZFIN;Acc:ZDB-GENE-070619-1]	-0.47	4.49	6.81	0.01833	0.63497
ENSDARG00000078876	9	22257542	22258495	953	-	crygm2b	crystallin, gamma M2b [Source:ZFIN;Acc:ZDB-GENE-050516-10]	0.77	6.02	7.8	0.01844	0.63497
ENSDARG00000075180	24	8596017	8606221	10204	+	tmem14ca	transmembrane protein 14Ca [Source:ZFIN;Acc:ZDB-GENE-060825-156]	0.5	3.85	6.79	0.01848	0.63497
ENSDARG00000025522	23	31713707	31766778	53071	-	sgk1	serum/glucocorticoid regulated kinase 1 [Source:ZFIN;Acc:ZDB-GENE-030131-2860]	0.45	6.06	6.8	0.01851	0.63497
ENSDARG00000055053	11	3611239	3627406	16167	-	itih1	inter-alpha-trypsin inhibitor heavy chain 1 [Source:ZFIN;Acc:ZDB-GENE-130530-650]	0.68	2.52	6.78	0.01856	0.63497
ENSDARG00000081841	4	11607908	11608006	98	-	BX465862.1		-0.41	5.1	6.77	0.01865	0.63497
ENSDARG00000062420	22	16813196	17026111	212915	-	nfia	nuclear factor I/A [Source:ZFIN;Acc:ZDB-GENE-050208-501]	-0.36	6.41	6.76	0.01866	0.63497
ENSDARG00000040479	17	49356243	49365356	9113	-	cga	glycoprotein hormones, alpha polypeptide [Source:ZFIN;Acc:ZDB-GENE-040715-2]	0.77	2.43	6.75	0.01873	0.63497
ENSDARG00000020072	21	4964947	4998122	33175	+	thbs4b	thrombospondin 4b [Source:ZFIN;Acc:ZDB-GENE-020708-4]	0.77	2.62	6.74	0.0188	0.63497
ENSDARG00000008662	9	51310143	51313048	2905	+	fign	fidgetin [Source:ZFIN;Acc:ZDB-GENE-050522-339]	-0.5	3.49	6.74	0.01884	0.63497
ENSDARG00000029170	7	23477813	23577053	99240	-	si:ch211-200p22.4	si:ch211-200p22.4 [Source:ZFIN;Acc:ZDB-GENE-081104-61]	-0.35	6.16	6.73	0.0189	0.63497
ENSDARG00000006253	10	2668292	2686069	17777	-	mier3a	mesoderm induction early response 1, family member 3 a [Source:ZFIN;Acc:ZDB-GENE-050913-97]	-0.38	5.38	6.73	0.01895	0.63497
ENSDARG00000007654	3	34637402	34671561	34159	-	nsfa	N-ethylmaleimide-sensitive factor a [Source:ZFIN;Acc:ZDB-GENE-030616-37]	0.33	6.74	6.72	0.01899	0.63497
ENSDARG00000052150	3	52745298	52821806	76508	+	pbx4	pre-B-cell leukemia transcription factor 4 [Source:ZFIN;Acc:ZDB-GENE-000201-18]	-0.39	7.6	6.72	0.01899	0.63497
ENSDARG00000087133	11	9823656	10001798	178142	-	nlgn1	neuroligin 1 [Source:ZFIN;Acc:ZDB-GENE-090918-1]	-0.63	3.33	6.71	0.01904	0.63497
ENSDARG00000004948	12	44818221	44825699	7478	-	bccip	BRCA2 and CDKN1A interacting protein [Source:ZFIN;Acc:ZDB-GENE-050320-39]	0.41	5.29	6.71	0.01908	0.63497
ENSDARG00000056378	2	25106932	25111836	4904	+	ifi30	interferon, gamma-inducible protein 30 [Source:ZFIN;Acc:ZDB-GENE-030131-8447]	0.55	4.21	6.71	0.01908	0.63497
ENSDARG00000020405	18	44680535	44703361	22826	+	napab	N-ethylmaleimide-sensitive factor attachment protein, alpha b [Source:ZFIN;Acc:ZDB-GENE-030131-5290]	0.63	3.06	6.7	0.01913	0.63497
ENSDARG00000011693	18	42782717	42786565	3848	-	ttc36	tetratricopeptide repeat domain 36 [Source:ZFIN;Acc:ZDB-GENE-041114-87]	0.56	3.36	6.7	0.01916	0.63497
ENSDARG00000043406	17	22291576	22482134	190558	+	slc8a1b	solute carrier family 8 (sodium/calcium exchanger), member 1b [Source:ZFIN;Acc:ZDB-GENE-060110-3]	-0.51	4.09	6.67	0.01933	0.63497
ENSDARG00000037068	23	27756472	27768632	12160	-	IKZF4	si:dkey-166n8.9 [Source:ZFIN;Acc:ZDB-GENE-090313-197]	-0.69	2.84	6.64	0.01959	0.63497
ENSDARG00000060705	21	37668362	37713145	44783	+	nsd1b	nuclear receptor binding SET domain protein 1b [Source:ZFIN;Acc:ZDB-GENE-080519-2]	-0.72	2.88	6.64	0.01962	0.63497
ENSDARG00000038476	2	57777902	57785674	7772	-	si:dkeyp-68b7.7	si:dkeyp-68b7.7 [Source:ZFIN;Acc:ZDB-GENE-070912-672]	-0.55	3.22	6.63	0.01969	0.63497
ENSDARG00000028533	19	35452781	35752907	300126	-	macf1a	microtubule-actin crosslinking factor 1a [Source:ZFIN;Acc:ZDB-GENE-030131-3606]	-0.36	8.58	6.62	0.01976	0.63497
ENSDARG00000033655	16	34569484	34573176	3692	+	stmn1b	stathmin 1b [Source:ZFIN;Acc:ZDB-GENE-050417-397]	0.32	8.6	6.61	0.01982	0.63497
ENSDARG00000046048	2	58448982	58499222	50240	+	vapal	VAMP (vesicle-associated membrane protein)-associated protein A, like [Source:ZFIN;Acc:ZDB-GENE-040718-281]	0.65	3.27	6.6	0.01996	0.63497
ENSDARG00000070435	6	49584499	49637876	53377	+	vapb	VAMP (vesicle-associated membrane protein)-associated protein B and C [Source:ZFIN;Acc:ZDB-GENE-030131-2348]	-0.34	7.6	6.59	0.01997	0.63497
ENSDARG00000102571	25	3106067	3121599	15532	+	metap2b	methionyl aminopeptidase 2b [Source:ZFIN;Acc:ZDB-GENE-030131-2172]	0.36	7.74	6.58	0.02007	0.63497
ENSDARG00000062549	9	23432700	23443039	10339	-	acmsd	aminocarboxymuconate semialdehyde decarboxylase [Source:ZFIN;Acc:ZDB-GENE-070410-103]	0.58	2.96	6.57	0.02015	0.63497
ENSDARG00000063437	2	3370163	3439840	69677	+	wnt9a	wingless-type MMTV integration site family, member 9A [Source:ZFIN;Acc:ZDB-GENE-060825-97]	-0.72	2.71	6.56	0.02021	0.63497
ENSDARG00000056281	5	26820871	26829063	8192	+	cyb561a3a	cytochrome b561 family, member A3a [Source:ZFIN;Acc:ZDB-GENE-060526-374]	0.85	2.51	6.56	0.02025	0.63497
ENSDARG00000069293	2	10336524	10343921	7397	+	ahsg2	alpha-2-HS-glycoprotein 2 [Source:ZFIN;Acc:ZDB-GENE-030131-1133]	0.66	3.21	6.56	0.02027	0.63497
ENSDARG00000016667	19	27456309	27676879	220570	-	gabbr1b	gamma-aminobutyric acid (GABA) B receptor, 1b [Source:ZFIN;Acc:ZDB-GENE-060503-5]	-0.39	6.25	6.52	0.02055	0.63497
ENSDARG00000102456	22	23587102	23598808	11706	-	cfhl4	complement factor H like 4 [Source:ZFIN;Acc:ZDB-GENE-030131-251]	0.62	3.07	6.52	0.02056	0.63497
ENSDARG00000006915	6	42954423	42973648	19225	-	arl8ba	ADP-ribosylation factor-like 8Ba [Source:ZFIN;Acc:ZDB-GENE-030131-9370]	0.56	3.52	6.52	0.0206	0.63497
ENSDARG00000058861	22	4849020	4867637	18617	-	ncl1	nicalin [Source:ZFIN;Acc:ZDB-GENE-030131-8788]	0.41	4.49	6.51	0.02062	0.63497
ENSDARG00000062831	16	10666601	10747118	80517	+	si:ch73-22o12.1	si:ch73-22o12.1 [Source:ZFIN;Acc:ZDB-GENE-110411-27]	-0.37	5.82	6.51	0.02064	0.63497
ENSDARG00000005559	6	4379876	4382908	3032	+	pou4f1	POU class 4 homeobox 1 [Source:ZFIN;Acc:ZDB-GENE-000523-2]	-0.38	6.08	6.51	0.02067	0.63497
ENSDARG00000026070	18	27593207	27648151	54944	+	cd82b	CD82 molecule b [Source:ZFIN;Acc:ZDB-GENE-030131-2857]	0.49	4.34	6.51	0.02069	0.63497
ENSDARG00000105827	15	5176542	5181023	4481	-	or126-5	odorant receptor, family E, subfamily 126, member 5 [Source:ZFIN;Acc:ZDB-GENE-070806-103]	-0.59	3.48	6.5	0.02075	0.63497
ENSDARG00000012513	23	16722277	16755843	33566	-	sdcbp2	syndecan binding protein (syntenin) 2 [Source:ZFIN;Acc:ZDB-GENE-030131-3727]	0.47	4.96	6.48	0.02088	0.63497
ENSDARG00000026068	1	44971931	44977649	5718	+	trappc5	trafficking protein particle complex 5 [Source:ZFIN;Acc:ZDB-GENE-040718-185]	0.43	4.23	6.48	0.02088	0.63497
ENSDARG00000011845	16	20507977	20686906	178929	-	chn2	chimerin 2 [Source:ZFIN;Acc:ZDB-GENE-091020-5]	-0.58	3.95	6.49	0.02091	0.63497
ENSDARG00000031588	12	38755161	38800368	45207	+	si:dkey-239b22.1	si:dkey-239b22.1 [Source:ZFIN;Acc:ZDB-GENE-131119-12]	0.51	4.31	6.45	0.02115	0.63497
ENSDARG00000097513	25	33550113	33564975	14862	+	CT573383.1		0.69	3.25	6.45	0.02116	0.63497
ENSDARG00000090764	15	27008169	27421883	413714	+	bcas3	breast carcinoma amplified sequence 3 [Source:ZFIN;Acc:ZDB-GENE-040426-1257]	-0.37	5.36	6.44	0.02121	0.63497
ENSDARG00000099366	5	2790581	2797865	7284	+	supt4h1	SPT4 homolog, DSIF elongation factor subunit [Source:ZFIN;Acc:ZDB-GENE-040718-214]	0.42	4.78	6.44	0.02127	0.63497
ENSDARG00000052030	6	33934122	33940742	6620	-	akr1a1b	aldo-keto reductase family 1, member A1b (aldehyde reductase) [Source:ZFIN;Acc:ZDB-GENE-050417-118]	0.72	2.93	6.44	0.02128	0.63497
ENSDARG00000038900	2	26814435	26820516	6081	-	acadm	acyl-CoA dehydrogenase, C-4 to C-12 straight chain [Source:ZFIN;Acc:ZDB-GENE-040426-1945]	0.49	5.06	6.41	0.02168	0.63497
ENSDARG00000099445	2	19587539	19625601	38062	+	cc2d1b	coiled-coil and C2 domain containing 1B [Source:ZFIN;Acc:ZDB-GENE-030131-1426]	-0.41	4.69	6.38	0.02179	0.63497
ENSDARG00000036588	1	46464191	46470764	6573	-	mhc1zba	major histocompatibility complex class I ZBA [Source:ZFIN;Acc:ZDB-GENE-040426-2149]	0.39	5.59	6.37	0.02183	0.63497
ENSDARG00000079302	2	31779985	31784434	4449	-	and2	actinodin2 [Source:ZFIN;Acc:ZDB-GENE-041105-2]	0.97	4.76	7.51	0.0219	0.63497
ENSDARG00000075743	6	29406992	29412017	5025	-	mrpl47	mitochondrial ribosomal protein L47 [Source:ZFIN;Acc:ZDB-GENE-030219-177]	0.43	4.05	6.36	0.02191	0.63497
ENSDARG00000009550	14	34174021	34176273	2252	+	foxi3b	forkhead box I3b [Source:ZFIN;Acc:ZDB-GENE-031126-4]	0.6	3.54	6.36	0.02194	0.63497
ENSDARG00000074526	15	18317519	18425453	107934	-	zbtb16b	zinc finger and BTB domain containing 16b [Source:ZFIN;Acc:ZDB-GENE-100923-1]	-0.47	4.06	6.36	0.02195	0.63497
ENSDARG00000043130	8	19516899	19587707	70808	+	notch2	notch 2 [Source:ZFIN;Acc:ZDB-GENE-000329-4]	0.37	5.35	6.36	0.02199	0.63497
ENSDARG00000079182	17	9691074	9734037	42963	+	NPAS3	neuronal PAS domain protein 3 [Source:HGNC Symbol;Acc:HGNC:19311]	-0.58	3.54	6.35	0.02204	0.63497
ENSDARG00000104678	4	75516170	75531712	15542	+	CU467646.6		-0.67	2.46	6.35	0.02204	0.63497
ENSDARG00000099955	3	12089187	12107222	18035	+	gb:eb993102	expressed sequence EB993102 [Source:ZFIN;Acc:ZDB-GENE-170411-1]	-0.69	3.23	6.34	0.02222	0.63497
ENSDARG00000018691	11	27396917	27455726	58809	-	phf2	PHD finger protein 2 [Source:ZFIN;Acc:ZDB-GENE-050302-10]	-0.33	7.12	6.33	0.02225	0.63497
ENSDARG00000045928	25	6084274	6096165	11891	-	psma4	proteasome subunit alpha 4 [Source:ZFIN;Acc:ZDB-GENE-040426-1932]	0.39	5.55	6.32	0.0223	0.63497
ENSDARG00000022418	8	16239065	16370728	131663	-	faf1	Fas (TNFRSF6) associated factor 1 [Source:ZFIN;Acc:ZDB-GENE-040426-2863]	0.44	4.69	6.32	0.02231	0.63497
ENSDARG00000010721	14	32957466	32987717	30251	-	sept6	septin 6 [Source:ZFIN;Acc:ZDB-GENE-030131-1414]	0.39	5.11	6.31	0.02238	0.63497
ENSDARG00000041569	18	17419403	17426543	7140	-	ces2	carboxylesterase 2 (intestine, liver) [Source:ZFIN;Acc:ZDB-GENE-061013-99]	0.53	6.44	6.53	0.02239	0.63497
ENSDARG00000034076	20	1257357	1270412	13055	+	lrp11	low density lipoprotein receptor-related protein 11 [Source:ZFIN;Acc:ZDB-GENE-030131-7847]	0.93	3.39	6.77	0.02251	0.63497
ENSDARG00000026726	5	24978027	24983172	5145	-	anxa1a	annexin A1a [Source:ZFIN;Acc:ZDB-GENE-030131-6664]	0.36	7.2	6.29	0.02261	0.63497
ENSDARG00000017445	19	30235186	30245563	10377	-	eif3i	eukaryotic translation initiation factor 3, subunit I [Source:ZFIN;Acc:ZDB-GENE-040426-1922]	0.33	7.57	6.28	0.02264	0.63497
ENSDARG00000014137	15	19791075	19836640	45565	-	picalmb	phosphatidylinositol binding clathrin assembly protein b [Source:ZFIN;Acc:ZDB-GENE-030131-6795]	-0.35	6.07	6.28	0.02266	0.63497
ENSDARG00000078572	14	6862037	6939760	77723	-	stox2b	storkhead box 2b [Source:ZFIN;Acc:ZDB-GENE-130524-1]	-0.39	5.84	6.27	0.02277	0.63497
ENSDARG00000078512	5	55638381	55745993	107612	-	acaca	acetyl-CoA carboxylase alpha [Source:ZFIN;Acc:ZDB-GENE-060526-74]	-0.38	5.23	6.27	0.0228	0.63497
ENSDARG00000102142	15	3967598	4252644	285046	-	ece2b	endothelin converting enzyme 2b [Source:ZFIN;Acc:ZDB-GENE-131120-140]	-0.64	3.15	6.26	0.02286	0.63497
ENSDARG00000029500	7	59344161	59362042	17881	+	rpl34	ribosomal protein L34 [Source:ZFIN;Acc:ZDB-GENE-040426-1033]	0.34	10.24	6.26	0.0229	0.63497
ENSDARG00000058079	15	16392427	16396993	4566	-	txndc17	thioredoxin domain containing 17 [Source:ZFIN;Acc:ZDB-GENE-040801-193]	0.54	3.35	6.26	0.0229	0.63497
ENSDARG00000078890	5	39452578	39598932	146354	-	wdfy3	WD repeat and FYVE domain containing 3 [Source:ZFIN;Acc:ZDB-GENE-070705-153]	-0.85	2.91	6.35	0.02303	0.63497
ENSDARG00000089399	16	46673055	46678680	5625	-	tmem176l.2	transmembrane protein 176l.2 [Source:ZFIN;Acc:ZDB-GENE-080829-12]	0.46	4.5	6.24	0.02303	0.63497
ENSDARG00000076560	10	16009523	16039795	30272	+	apbb1	amyloid beta (A4) precursor protein-binding, family B, member 1 (Fe65) [Source:ZFIN;Acc:ZDB-GENE-091118-127]	-0.59	3.15	6.23	0.02315	0.63497
ENSDARG00000035043	6	39664051	39669186	5135	-	pfdn5	prefoldin 5 [Source:ZFIN;Acc:ZDB-GENE-030131-6858]	0.43	4.6	6.22	0.02324	0.63497
ENSDARG00000086712	15	1487924	1519886	31962	-	si:dkeyp-97b10.3	si:dkeyp-97b10.3 [Source:ZFIN;Acc:ZDB-GENE-131121-429]	-0.43	4.01	6.21	0.0233	0.63497
ENSDARG00000074690	6	48426606	48474935	48329	-	ppm1j	protein phosphatase, Mg2+/Mn2+ dependent, 1J [Source:ZFIN;Acc:ZDB-GENE-091230-9]	-0.61	3.03	6.21	0.02333	0.63497
ENSDARG00000021225	2	37383093	37419143	36050	-	prkci	protein kinase C, iota [Source:ZFIN;Acc:ZDB-GENE-011105-1]	-0.37	5.89	6.2	0.02346	0.63497
ENSDARG00000061691	18	37238131	37253688	15557	+	qpctla	glutaminyl-peptide cyclotransferase-like a [Source:ZFIN;Acc:ZDB-GENE-030131-1441]	0.7	2.69	6.19	0.02348	0.63497
ENSDARG00000006420	12	29727933	29917286	189353	-	atrnl1b	attractin-like 1b [Source:ZFIN;Acc:ZDB-GENE-030131-8092]	-0.36	5.74	6.19	0.02357	0.63497
ENSDARG00000105882	18	46774858	46796475	21617	+	CABZ01041495.1		0.42	3.93	6.18	0.02358	0.63497
ENSDARG00000005476	4	21091924	21266589	174665	+	nav3	neuron navigator 3 [Source:ZFIN;Acc:ZDB-GENE-021205-1]	-0.34	5.65	6.18	0.02364	0.63497
ENSDARG00000018461	24	7712201	7717159	4958	+	zgc:56095	zgc:56095 [Source:ZFIN;Acc:ZDB-GENE-040426-1948]	0.47	3.68	6.18	0.02366	0.63497
ENSDARG00000100013	7	67525898	67574013	48115	+	dhx38	DEAH (Asp-Glu-Ala-His) box polypeptide 38 [Source:ZFIN;Acc:ZDB-GENE-040426-1144]	-0.36	6.34	6.17	0.02368	0.63497
ENSDARG00000006791	25	17797383	17822410	25027	-	arntl1a	aryl hydrocarbon receptor nuclear translocator-like 1a [Source:ZFIN;Acc:ZDB-GENE-000509-1]	0.48	4.12	6.17	0.02372	0.63497
ENSDARG00000062565	3	17397731	17454309	56578	+	kcnh4a	potassium voltage-gated channel, subfamily H (eag-related), member 4a [Source:ZFIN;Acc:ZDB-GENE-131125-34]	-0.53	3.61	6.17	0.02372	0.63497
ENSDARG00000105187	7	67227755	67239669	11914	+	gcshb	glycine cleavage system protein H (aminomethyl carrier), b [Source:ZFIN;Acc:ZDB-GENE-040718-319]	0.57	4.1	6.18	0.02378	0.63497
ENSDARG00000052840	5	39885349	39901579	16230	+	ndufs4	NADH dehydrogenase (ubiquinone) Fe-S protein 4, (NADH-coenzyme Q reductase) [Source:ZFIN;Acc:ZDB-GENE-050522-421]	0.36	5.53	6.15	0.02396	0.63497
ENSDARG00000004274	24	37743734	37752808	9074	-	zgc:112496	zgc:112496 [Source:ZFIN;Acc:ZDB-GENE-050320-25]	0.79	2.58	6.14	0.024	0.63497
ENSDARG00000017366	4	14917838	14927912	10074	-	prdm4	PR domain containing 4 [Source:ZFIN;Acc:ZDB-GENE-041210-131]	-0.43	4.16	6.14	0.02403	0.63497
ENSDARG00000038153	6	579651	586261	6610	-	lgals2b	lectin, galactoside-binding, soluble, 2b [Source:ZFIN;Acc:ZDB-GENE-040426-1590]	0.48	6.05	6.21	0.02409	0.63497
ENSDARG00000057529	20	15045283	15053463	8180	+	itpa	inosine triphosphatase (nucleoside triphosphate pyrophosphatase) [Source:ZFIN;Acc:ZDB-GENE-070705-218]	0.54	3.48	6.13	0.02411	0.63497
ENSDARG00000075624	8	15465079	15483202	18123	-	bend5	BEN domain containing 5 [Source:ZFIN;Acc:ZDB-GENE-081104-460]	-0.72	2.52	6.12	0.02418	0.63497
ENSDARG00000010487	15	23787354	23803839	16485	+	sae1	SUMO1 activating enzyme subunit 1 [Source:ZFIN;Acc:ZDB-GENE-040625-21]	0.52	3.29	6.12	0.02421	0.63497
ENSDARG00000078411	5	31721157	31722983	1826	-	hspb15	heat shock protein, alpha-crystallin-related, b15 [Source:ZFIN;Acc:ZDB-GENE-080214-5]	-0.38	4.64	6.12	0.02421	0.63497
ENSDARG00000032430	15	21808947	21837107	28160	+	ppp2r1bb	protein phosphatase 2, regulatory subunit A, beta b [Source:ZFIN;Acc:ZDB-GENE-040927-20]	-0.4	7.36	6.12	0.02422	0.63497
ENSDARG00000027200	25	34330594	34340344	9750	-	gabarapl2	GABA(A) receptor-associated protein like 2 [Source:ZFIN;Acc:ZDB-GENE-040718-336]	0.42	5.49	6.12	0.02423	0.63497
ENSDARG00000010192	2	47517818	47578737	60919	-	pax3a	paired box 3a [Source:ZFIN;Acc:ZDB-GENE-980526-52]	-0.6	2.71	6.11	0.02432	0.63497
ENSDARG00000017446	25	7866084	7906026	39942	-	camk1db	calcium/calmodulin-dependent protein kinase 1Db [Source:ZFIN;Acc:ZDB-GENE-070112-1872]	-0.47	4.52	6.11	0.02435	0.63497
ENSDARG00000045506	25	19772651	19838647	65996	+	gramd4b	GRAM domain containing 4b [Source:ZFIN;Acc:ZDB-GENE-030131-4780]	-0.36	6.61	6.1	0.0244	0.63497
ENSDARG00000002768	12	17588550	17590624	2074	-	pvalb2	parvalbumin 2 [Source:ZFIN;Acc:ZDB-GENE-000322-4]	0.46	9.39	6.18	0.02446	0.63497
ENSDARG00000100308	7	59032056	59167909	135853	+	SEMA4F	ssemaphorin 4F [Source:HGNC Symbol;Acc:HGNC:10734]	-0.41	4.2	6.09	0.02453	0.63497
ENSDARG00000083480	MT	950	1019	69	+	AC024175.23		0.49	6.29	6.21	0.02471	0.63497
ENSDARG00000103785	12	642392	650599	8207	-	sult2st2	sulfotransferase family 2, cytosolic sulfotransferase 2 [Source:ZFIN;Acc:ZDB-GENE-061117-5]	0.56	4.11	6.08	0.02481	0.63497
ENSDARG00000018192	16	52656290	52761183	104893	-	ubr5	ubiquitin protein ligase E3 component n-recognin 5 [Source:ZFIN;Acc:ZDB-GENE-030131-6559]	-0.34	8.25	6.06	0.02485	0.63497
ENSDARG00000026519	20	16033444	16256836	223392	-	ralgps2	Ral GEF with PH domain and SH3 binding motif 2 [Source:ZFIN;Acc:ZDB-GENE-040426-1212]	-0.33	5.57	6.05	0.02496	0.63497
ENSDARG00000086826	11	43083064	43095802	12738	+	sult6b1	sulfotransferase family, cytosolic, 6b, member 1 [Source:ZFIN;Acc:ZDB-GENE-050417-228]	0.46	4.81	6.04	0.02499	0.63497
ENSDARG00000060767	2	36063720	36096068	32348	+	smg7	SMG7 nonsense mediated mRNA decay factor [Source:ZFIN;Acc:ZDB-GENE-030131-9122]	-0.33	7.9	6.03	0.02509	0.63497
ENSDARG00000043820	12	20666368	20674556	8188	-	nme2a	NME/NM23 nucleoside diphosphate kinase 2a [Source:ZFIN;Acc:ZDB-GENE-030131-7656]	0.45	4.68	6.03	0.02514	0.63497
ENSDARG00000099482	13	15719188	15723933	4745	+	BX569782.1		-0.65	3.07	6.02	0.02523	0.63497
ENSDARG00000052648	3	46588987	46800991	212004	-	hs3st4	heparan sulfate (glucosamine) 3-O-sulfotransferase 4 [Source:ZFIN;Acc:ZDB-GENE-070202-8]	-0.59	3.08	6.02	0.02524	0.63497
ENSDARG00000093125	9	91583	116032	24449	+	si:ch1073-55a19.2	si:ch1073-55a19.2 [Source:ZFIN;Acc:ZDB-GENE-081104-93]	-0.46	3.84	6.01	0.02532	0.63497
ENSDARG00000003616	18	18890666	18911951	21285	+	arih1	ariadne ubiquitin-conjugating enzyme E2 binding protein homolog 1 (Drosophila) [Source:ZFIN;Acc:ZDB-GENE-030131-5213]	-0.53	6.08	6.26	0.02533	0.63497
ENSDARG00000101457	3	49911213	49958588	47375	-	cdc42ep4a	CDC42 effector protein (Rho GTPase binding) 4a [Source:ZFIN;Acc:ZDB-GENE-040704-22]	-0.51	4.48	6.02	0.02538	0.63497
ENSDARG00000075823	8	32396	56196	23800	+	ZNF608	zinc finger protein 608 [Source:HGNC Symbol;Acc:HGNC:29238]	-0.43	4.65	6	0.02542	0.63497
ENSDARG00000092746	8	17751594	17755430	3836	-	si:ch211-150o23.2	si:ch211-150o23.2 [Source:ZFIN;Acc:ZDB-GENE-060503-386]	-0.38	4.68	6	0.02544	0.63497
ENSDARG00000008413	1	45572240	45710153	137913	-	atp11a	ATPase, class VI, type 11A [Source:ZFIN;Acc:ZDB-GENE-090311-52]	-0.34	6.01	6	0.02549	0.63497
ENSDARG00000105441	14	26697008	26823749	126741	-	pcdh11	protocadherin 11 [Source:ZFIN;Acc:ZDB-GENE-140106-21]	-0.38	5.44	5.99	0.02558	0.63497
ENSDARG00000100119	6	59808617	59892880	84263	+	caskb	calcium/calmodulin-dependent serine protein kinase b [Source:ZFIN;Acc:ZDB-GENE-030131-4473]	-0.35	5.41	5.99	0.02559	0.63497
ENSDARG00000014531	21	43490335	43513695	23360	+	atg4a	autophagy related 4A, cysteine peptidase [Source:ZFIN;Acc:ZDB-GENE-050522-430]	-0.69	2.45	5.99	0.0256	0.63497
ENSDARG00000063100	11	10848867	10867244	18377	-	psmd14	proteasome 26S subunit, non-ATPase 14 [Source:ZFIN;Acc:ZDB-GENE-070410-56]	0.43	4.31	5.98	0.02561	0.63497
ENSDARG00000087181	12	18794410	18801102	6692	+	cbx7b	chromobox homolog 7b [Source:ZFIN;Acc:ZDB-GENE-110613-2]	-0.7	2.5	5.98	0.02562	0.63497
ENSDARG00000054191	21	37761017	37776965	15948	+	pgk1	phosphoglycerate kinase 1 [Source:ZFIN;Acc:ZDB-GENE-040426-2711]	0.78	6.42	6.95	0.02568	0.63497
ENSDARG00000108852	5	50563424	50568946	5522	-	CR381619.1		-0.61	2.86	5.97	0.02573	0.63497
ENSDARG00000045773	25	17750379	17753174	2795	+	PYURF	zgc:162634 [Source:ZFIN;Acc:ZDB-GENE-050506-109]	0.58	2.96	5.96	0.02592	0.63497
ENSDARG00000062752	7	7428825	7442817	13992	-	mfap3l	microfibrillar-associated protein 3-like [Source:ZFIN;Acc:ZDB-GENE-111229-2]	-0.32	6.09	5.95	0.02594	0.63497
ENSDARG00000099093	12	43521977	43658321	136344	-	dock1	dedicator of cytokinesis 1 [Source:ZFIN;Acc:ZDB-GENE-080108-5]	-0.63	2.98	5.95	0.02596	0.63497
ENSDARG00000100854	19	48104149	48186562	82413	+	ago4	argonaute RISC catalytic component 4 [Source:ZFIN;Acc:ZDB-GENE-030131-5357]	-0.37	6.18	5.95	0.02599	0.63497
ENSDARG00000056160	9	32475858	32490037	14179	-	hspd1	heat shock 60 protein 1 [Source:ZFIN;Acc:ZDB-GENE-021206-1]	0.43	6.4	5.96	0.026	0.63497
ENSDARG00000077717	11	1369581	1374046	4465	-	rpl29	ribosomal protein L29 [Source:ZFIN;Acc:ZDB-GENE-040801-167]	0.38	9.89	5.95	0.02603	0.63497
ENSDARG00000001154	8	43946513	44010716	64203	-	rimbp2	RIMS binding protein 2 [Source:ZFIN;Acc:ZDB-GENE-040724-96]	-0.66	2.47	5.94	0.02606	0.63497
ENSDARG00000061752	19	32006139	32120579	114440	-	fam65b	family with sequence similarity 65, member B [Source:ZFIN;Acc:ZDB-GENE-060503-342]	-0.46	3.37	5.94	0.0261	0.63497
ENSDARG00000004597	3	30239865	30303174	63309	-	lrrc4ba	leucine rich repeat containing 4Ba [Source:ZFIN;Acc:ZDB-GENE-080327-25]	-0.37	4.9	5.93	0.02616	0.63497
ENSDARG00000020469	20	24251412	24284595	33183	-	map3k7	mitogen-activated protein kinase kinase kinase 7 [Source:ZFIN;Acc:ZDB-GENE-041001-135]	-0.34	6.31	5.93	0.0262	0.63497
ENSDARG00000070448	1	11215778	11287262	71484	-	grk4	G protein-coupled receptor kinase 4 [Source:ZFIN;Acc:ZDB-GENE-060929-1198]	-0.36	5.8	5.91	0.02637	0.63497
ENSDARG00000097209	25	10402835	10406237	3402	-	cox8b	cytochrome c oxidase subunit 8b [Source:ZFIN;Acc:ZDB-GENE-110620-4]	0.49	3.47	5.91	0.0264	0.63497
ENSDARG00000098349	9	46083551	46476147	392596	-	hdac4	histone deacetylase 4 [Source:ZFIN;Acc:ZDB-GENE-061013-95]	-0.33	5.64	5.9	0.02651	0.63497
ENSDARG00000104068	14	3400019	3406749	6730	+	gstp1	glutathione S-transferase pi 1 [Source:ZFIN;Acc:ZDB-GENE-020806-4]	0.41	6.67	5.91	0.02653	0.63497
ENSDARG00000103319	19	48669503	48670893	1390	-	si:ch73-359m17.7	si:ch73-359m17.7 [Source:ZFIN;Acc:ZDB-GENE-141212-401]	0.83	2.51	5.89	0.02662	0.63497
ENSDARG00000039099	7	8127066	8135474	8408	-	aep1	aerolysin-like protein [Source:ZFIN;Acc:ZDB-GENE-050306-5]	-0.67	2.6	5.89	0.02668	0.63497
ENSDARG00000057000	23	20637435	20710397	72962	+	camkvl	CaM kinase-like vesicle-associated, like [Source:ZFIN;Acc:ZDB-GENE-090311-58]	-0.46	3.87	5.89	0.02668	0.63497
ENSDARG00000068401	18	37302756	37374658	71902	-	yap1	Yes-associated protein 1 [Source:ZFIN;Acc:ZDB-GENE-030131-9710]	-0.33	6.11	5.88	0.0268	0.63497
ENSDARG00000079751	16	26507018	26564226	57208	-	megf8	multiple EGF-like-domains 8 [Source:ZFIN;Acc:ZDB-GENE-090730-1]	-0.38	5.59	5.87	0.02682	0.63497
ENSDARG00000012381	15	37934330	37949384	15054	-	hsc70	heat shock cognate 70 [Source:ZFIN;Acc:ZDB-GENE-040426-1221]	0.48	4.28	5.87	0.02687	0.63497
ENSDARG00000006584	23	27665805	27681716	15911	-	phf8	PHD finger protein 8 [Source:ZFIN;Acc:ZDB-GENE-060419-1]	-0.52	4.22	5.87	0.02694	0.63497
ENSDARG00000027345	5	37339567	37363610	24043	-	mpzl2b	myelin protein zero-like 2b [Source:ZFIN;Acc:ZDB-GENE-030131-8774]	-0.51	3.39	5.86	0.02697	0.63497
ENSDARG00000070173	1	20638356	20717074	78718	-	gria2a	glutamate receptor, ionotropic, AMPA 2a [Source:ZFIN;Acc:ZDB-GENE-020125-3]	-0.33	6.87	5.86	0.02697	0.63497
ENSDARG00000087999	22	9753271	9761685	8414	+	BX664625.3		0.38	6.34	5.86	0.02699	0.63497
ENSDARG00000011333	16	44816945	44911539	94594	-	arhgap33	Rho GTPase activating protein 33 [Source:ZFIN;Acc:ZDB-GENE-121105-12]	-0.45	4.22	5.86	0.02701	0.63497
ENSDARG00000104023	15	34033828	34075811	41983	-	mag	myelin associated glycoprotein [Source:ZFIN;Acc:ZDB-GENE-041217-24]	-0.7	2.61	5.86	0.02702	0.63497
ENSDARG00000052960	8	48624270	48628895	4625	+	nppa	natriuretic peptide A [Source:ZFIN;Acc:ZDB-GENE-030131-95]	0.45	4.36	5.85	0.02708	0.63497
ENSDARG00000077047	6	13791041	13858302	67261	+	ptprnb	protein tyrosine phosphatase, receptor type, Nb [Source:ZFIN;Acc:ZDB-GENE-100505-1]	-0.53	3.88	5.84	0.02716	0.63497
ENSDARG00000032114	20	23547142	23573219	26077	-	slain2	SLAIN motif family, member 2 [Source:ZFIN;Acc:ZDB-GENE-041014-251]	0.36	4.92	5.84	0.02719	0.63497
ENSDARG00000105532	7	18209974	18218696	8722	-	znf16l	zinc finger protein 16 like [Source:ZFIN;Acc:ZDB-GENE-160728-135]	-0.49	3.65	5.83	0.02731	0.63497
ENSDARG00000012972	13	33497193	33499882	2689	+	cfl1l	cofilin 1 (non-muscle), like [Source:ZFIN;Acc:ZDB-GENE-040426-2770]	0.49	7.14	5.98	0.02736	0.63497
ENSDARG00000042823	15	4997041	5008663	11622	+	spcs2	signal peptidase complex subunit 2 [Source:ZFIN;Acc:ZDB-GENE-050320-32]	-0.33	5.49	5.82	0.02738	0.63497
ENSDARG00000099185	11	23764645	23770193	5548	+	chia.2	chitinase, acidic.2 [Source:ZFIN;Acc:ZDB-GENE-040426-2014]	0.42	7.91	5.83	0.02738	0.63497
ENSDARG00000004539	2	21258434	21265802	7368	-	ptgs2a	prostaglandin-endoperoxide synthase 2a [Source:ZFIN;Acc:ZDB-GENE-020530-2]	0.71	2.46	5.82	0.02739	0.63497
ENSDARG00000068582	14	45767259	45834914	67655	+	rnf44	ring finger protein 44 [Source:ZFIN;Acc:ZDB-GENE-060929-604]	-0.42	8.57	5.83	0.02744	0.63497
ENSDARG00000057571	21	18965040	18969995	4955	-	pgam2	phosphoglycerate mutase 2 (muscle) [Source:ZFIN;Acc:ZDB-GENE-040116-6]	0.47	4.09	5.82	0.02748	0.63497
ENSDARG00000079313	7	25735625	25755345	19720	+	pelp1	proline, glutamate and leucine rich protein 1 [Source:ZFIN;Acc:ZDB-GENE-140106-164]	-0.37	6.28	5.82	0.02748	0.63497
ENSDARG00000041137	15	28073891	28152604	78713	-	dhrs13a.3	dehydrogenase/reductase (SDR family) member 13a, duplicate 3 [Source:ZFIN;Acc:ZDB-GENE-041114-134]	-0.4	4.52	5.82	0.02749	0.63497
ENSDARG00000063330	9	7114715	7235361	120646	-	mgat4a	mannosyl (alpha-1,3-)-glycoprotein beta-1,4-N-acetylglucosaminyltransferase, isozyme A [Source:ZFIN;Acc:ZDB-GENE-070912-27]	-0.68	2.48	5.81	0.02752	0.63497
ENSDARG00000030687	11	33607554	33656507	48953	-	phka2	phosphorylase kinase, alpha 2 (liver) [Source:ZFIN;Acc:ZDB-GENE-130422-1]	0.47	3.78	5.81	0.02754	0.63497
ENSDARG00000056498	24	38221901	38222882	981	-	crp	c-reactive protein, pentraxin-related [Source:ZFIN;Acc:ZDB-GENE-060901-6]	1.14	4.94	7.13	0.02754	0.63497
ENSDARG00000054036	10	41844066	41990938	146872	+	rnf34b	ring finger protein 34b [Source:ZFIN;Acc:ZDB-GENE-071004-31]	-0.48	4.05	5.81	0.02755	0.63497
ENSDARG00000043081	6	49772718	49782709	9991	+	ctsz	cathepsin Z [Source:ZFIN;Acc:ZDB-GENE-041010-139]	0.46	3.68	5.81	0.02756	0.63497
ENSDARG00000099447	10	21780363	21862676	82313	+	pcdh1g18	protocadherin 1 gamma 18 [Source:ZFIN;Acc:ZDB-GENE-050609-13]	-0.85	2.14	5.81	0.02756	0.63497
ENSDARG00000062592	10	33227953	33236128	8175	+	myl10	myosin, light chain 10, regulatory [Source:ZFIN;Acc:ZDB-GENE-050417-421]	0.32	7.05	5.81	0.02757	0.63497
ENSDARG00000035810	9	17431052	17442160	11108	+	rgcc	regulator of cell cycle [Source:ZFIN;Acc:ZDB-GENE-040704-31]	0.44	4.48	5.8	0.02761	0.63497
ENSDARG00000003631	1	18740066	18773516	33450	+	clockb	clock circadian regulator b [Source:ZFIN;Acc:ZDB-GENE-030408-2]	-0.43	4.19	5.79	0.02781	0.63497
ENSDARG00000053544	17	43439826	43475779	35953	-	hspa4l	heat shock protein 4 like [Source:ZFIN;Acc:ZDB-GENE-030131-2412]	-0.34	5.74	5.79	0.02782	0.63497
ENSDARG00000073920	9	23675693	23817095	141402	+	cntnap5a	contactin associated protein-like 5a [Source:ZFIN;Acc:ZDB-GENE-081105-126]	-0.46	3.75	5.77	0.02797	0.63497
ENSDARG00000018061	25	26383937	26389898	5961	-	neil1	nei-like DNA glycosylase 1 [Source:ZFIN;Acc:ZDB-GENE-040426-994]	0.44	4.39	5.77	0.02798	0.63497
ENSDARG00000100431	19	17451426	17459867	8441	+	spaca4l	sperm acrosome associated 4 like [Source:ZFIN;Acc:ZDB-GENE-101011-2]	0.42	5.38	5.77	0.02798	0.63497
ENSDARG00000093058	4	16795576	16797268	1692	+	si:dkey-13i19.8	si:dkey-13i19.8 [Source:ZFIN;Acc:ZDB-GENE-041210-156]	0.47	3.74	5.77	0.02808	0.63497
ENSDARG00000004017	19	12065985	12098914	32929	+	spag1a	sperm associated antigen 1a [Source:ZFIN;Acc:ZDB-GENE-030131-9443]	0.5	3.07	5.76	0.02817	0.63497
ENSDARG00000053487	10	7958019	8015455	57436	-	osbp2	oxysterol binding protein 2 [Source:ZFIN;Acc:ZDB-GENE-091113-18]	0.34	5.27	5.75	0.0282	0.63497
ENSDARG00000018040	15	44442395	44453240	10845	+	msantd4	Myb/SANT-like DNA-binding domain containing 4 with coiled-coils [Source:ZFIN;Acc:ZDB-GENE-121023-2]	-0.61	3.47	5.76	0.02825	0.63497
ENSDARG00000013931	18	45648402	45661122	12720	+	eif3m	eukaryotic translation initiation factor 3, subunit M [Source:ZFIN;Acc:ZDB-GENE-040426-2643]	0.32	6.2	5.75	0.02829	0.63497
ENSDARG00000096141	4	72041933	72049362	7429	+	zgc:173624	zgc:173624 [Source:ZFIN;Acc:ZDB-GENE-071004-60]	-0.7	2.87	5.75	0.02829	0.63497
ENSDARG00000034705	22	29219498	29293152	73654	-	pvalb7	parvalbumin 7 [Source:ZFIN;Acc:ZDB-GENE-040718-285]	0.33	7.01	5.75	0.0283	0.63497
ENSDARG00000061057	19	43349841	43359542	9701	-	cyhr1	cysteine/histidine-rich 1 [Source:ZFIN;Acc:ZDB-GENE-060929-720]	-0.33	5.93	5.74	0.02836	0.63497
ENSDARG00000067996	25	20503998	20569100	65102	-	csk	c-src tyrosine kinase [Source:ZFIN;Acc:ZDB-GENE-061103-493]	0.6	2.81	5.74	0.02837	0.63497
ENSDARG00000096988	11	17822252	17828818	6566	+	CR589944.1		-0.6	2.9	5.74	0.02842	0.63497
ENSDARG00000076068	2	24922399	24947674	25275	-	crtc1a	CREB regulated transcription coactivator 1a [Source:ZFIN;Acc:ZDB-GENE-061027-225]	-0.48	4.21	5.73	0.02848	0.63497
ENSDARG00000042608	16	47283328	47309126	25798	+	ica1	islet cell autoantigen 1 [Source:ZFIN;Acc:ZDB-GENE-040718-490]	-0.54	3.48	5.73	0.02851	0.63497
ENSDARG00000057141	13	16087890	16126854	38964	-	zgc:110045	zgc:110045 [Source:ZFIN;Acc:ZDB-GENE-050706-149]	-0.48	4.4	5.71	0.02868	0.63763
ENSDARG00000005800	7	66612827	66644895	32068	-	ampd3a	adenosine monophosphate deaminase 3a [Source:ZFIN;Acc:ZDB-GENE-110407-2]	-0.44	3.81	5.7	0.02883	0.63935
ENSDARG00000088711	3	28808916	28815915	6999	+	lgals1l1	lectin, galactoside-binding, soluble, 1 (galectin 1)-like 1 [Source:ZFIN;Acc:ZDB-GENE-030131-4905]	0.41	4.68	5.69	0.029	0.63935
ENSDARG00000076297	7	34552055	34656484	104429	-	nfatc3a	nuclear factor of activated T-cells, cytoplasmic, calcineurin-dependent 3a [Source:ZFIN;Acc:ZDB-GENE-041111-41]	-0.4	5.36	5.69	0.02901	0.63935
ENSDARG00000032246	24	25988992	26054574	65582	+	tmtopsb	teleost multiple tissue opsin b [Source:ZFIN;Acc:ZDB-GENE-091118-50]	-0.68	2.84	5.68	0.02912	0.63935
ENSDARG00000016611	9	2510385	2522677	12292	-	scrn3	secernin 3 [Source:ZFIN;Acc:ZDB-GENE-030131-4783]	0.46	3.5	5.67	0.02917	0.63935
ENSDARG00000001767	21	27240989	27376599	135610	-	slc29a2	solute carrier family 29 (equilibrative nucleoside transporter), member 2 [Source:ZFIN;Acc:ZDB-GENE-050220-15]	0.54	3.1	5.67	0.02919	0.63935
ENSDARG00000053864	17	37363077	37417993	54916	+	elmsan1b	ELM2 and Myb/SANT-like domain containing 1b [Source:ZFIN;Acc:ZDB-GENE-131121-13]	-0.39	5.48	5.67	0.02922	0.63935
ENSDARG00000095906	16	29277797	29292379	14582	+	CR848047.1		0.42	4.23	5.66	0.02933	0.63935
ENSDARG00000100588	22	3136602	3142183	5581	+	rpl36	ribosomal protein L36 [Source:ZFIN;Acc:ZDB-GENE-040622-2]	0.32	10.76	5.65	0.02942	0.63935
ENSDARG00000054300	2	38279419	38287347	7928	+	dhrs1	dehydrogenase/reductase (SDR family) member 1 [Source:ZFIN;Acc:ZDB-GENE-030616-591]	0.63	3.1	5.65	0.02946	0.63935
ENSDARG00000012534	8	7100517	7152381	51864	+	slc6a6a	solute carrier family 6 (neurotransmitter transporter), member 6a [Source:ZFIN;Acc:ZDB-GENE-081104-1]	-0.43	4.3	5.65	0.02949	0.63935
ENSDARG00000074161	12	19159314	19180114	20800	+	tnrc6b	trinucleotide repeat containing 6b [Source:ZFIN;Acc:ZDB-GENE-030131-13]	-0.32	6.66	5.64	0.02961	0.63935
ENSDARG00000091896	22	2191786	2384380	192594	+	znf1172	zinc finger protein 1172 [Source:ZFIN;Acc:ZDB-GENE-050420-348]	-0.44	3.94	5.64	0.02965	0.63935
ENSDARG00000078069	19	48003902	48010821	6919	-	rrm2	ribonucleotide reductase M2 polypeptide [Source:ZFIN;Acc:ZDB-GENE-990415-25]	-1.04	4.13	6.6	0.02972	0.63935
ENSDARG00000017843	21	39523836	39554147	30311	-	srsf1b	serine/arginine-rich splicing factor 1b [Source:ZFIN;Acc:ZDB-GENE-040426-1467]	-0.33	8.51	5.63	0.02978	0.63935
ENSDARG00000009958	15	23272776	23330140	57364	+	cbl	Cbl proto-oncogene, E3 ubiquitin protein ligase [Source:ZFIN;Acc:ZDB-GENE-041114-207]	-0.44	4.56	5.63	0.02979	0.63935
ENSDARG00000031720	23	29654019	29741189	87170	-	clstn1	calsyntenin 1 [Source:ZFIN;Acc:ZDB-GENE-040426-1064]	-0.31	9.7	5.61	0.02995	0.63935
ENSDARG00000020497	11	16044453	16080508	36055	-	rab7	RAB7, member RAS oncogene family [Source:ZFIN;Acc:ZDB-GENE-040426-1352]	0.44	4.84	5.61	0.02996	0.63935
ENSDARG00000041959	9	10721531	10723557	2026	+	cxcr4b	chemokine (C-X-C motif), receptor 4b [Source:ZFIN;Acc:ZDB-GENE-010614-1]	0.45	3.73	5.61	0.02996	0.63935
ENSDARG00000040443	18	40919628	40923109	3481	-	polr2i	polymerase (RNA) II (DNA directed) polypeptide I [Source:ZFIN;Acc:ZDB-GENE-041010-106]	0.54	3.33	5.61	0.02997	0.63935
ENSDARG00000018312	7	60920266	60969964	49698	-	rell1	RELT like 1 [Source:ZFIN;Acc:ZDB-GENE-161213-2]	0.51	3.32	5.61	0.03001	0.63935
ENSDARG00000095464	5	9542004	9551703	9699	+	gstt2	glutathione S-transferase theta 2 [Source:ZFIN;Acc:ZDB-GENE-040426-1617]	-0.67	3.08	5.62	0.03001	0.63935
ENSDARG00000078578	15	16441240	16448162	6922	-	fam222bb	family with sequence similarity 222, member Bb [Source:ZFIN;Acc:ZDB-GENE-110419-4]	-0.44	4.43	5.6	0.03007	0.63942
ENSDARG00000013755	21	27346197	27368283	22086	+	actn3a	actinin alpha 3a [Source:ZFIN;Acc:ZDB-GENE-000329-9]	0.36	5.46	5.6	0.03016	0.63961
ENSDARG00000010160	3	26214860	26220785	5925	+	rps15a	ribosomal protein S15a [Source:ZFIN;Acc:ZDB-GENE-030131-8708]	0.33	9.76	5.59	0.03024	0.63961
ENSDARG00000102153	24	1163371	1307962	144591	-	nrp1a	neuropilin 1a [Source:ZFIN;Acc:ZDB-GENE-030519-2]	-0.33	6.23	5.58	0.03032	0.63961
ENSDARG00000078582	9	7832299	8185507	353208	+	myo16	myosin XVI [Source:ZFIN;Acc:ZDB-GENE-070912-470]	-0.39	5.16	5.58	0.03033	0.63961
ENSDARG00000098367	17	9918325	9933992	15667	+	srp54	signal recognition particle 54 [Source:ZFIN;Acc:ZDB-GENE-040426-818]	0.41	4.52	5.58	0.03036	0.63961
ENSDARG00000032708	9	23545904	23547728	1824	-	arl4cb	ADP-ribosylation factor-like 4Cb [Source:ZFIN;Acc:ZDB-GENE-040426-2382]	0.48	4.06	5.57	0.03049	0.64109
ENSDARG00000056559	12	17535349	17564530	29181	-	ccz1	CCZ1 homolog, vacuolar protein trafficking and biogenesis associated [Source:ZFIN;Acc:ZDB-GENE-040426-698]	0.45	4.18	5.56	0.03057	0.64173
ENSDARG00000071203	17	9788450	9794867	6417	-	sptssa	serine palmitoyltransferase, small subunit A [Source:ZFIN;Acc:ZDB-GENE-050320-26]	0.55	3.55	5.53	0.03104	0.6467
ENSDARG00000087260	7	47759221	47900217	140996	-	mtss1lb	metastasis suppressor 1-like b [Source:ZFIN;Acc:ZDB-GENE-140718-4]	-0.39	6.95	5.53	0.03108	0.6467
ENSDARG00000012297	1	10087362	10092634	5272	+	cnga3b	cyclic nucleotide gated channel alpha 3b [Source:ZFIN;Acc:ZDB-GENE-090312-121]	0.94	2.52	5.54	0.03123	0.6467
ENSDARG00000061259	12	27239963	27244292	4329	+	sost	sclerostin [Source:ZFIN;Acc:ZDB-GENE-110411-139]	0.57	2.95	5.51	0.03123	0.6467
ENSDARG00000090389	9	19707804	19717169	9365	+	ndufv3	NADH dehydrogenase (ubiquinone) flavoprotein 3 [Source:ZFIN;Acc:ZDB-GENE-030131-6500]	0.41	4.2	5.51	0.03127	0.6467
ENSDARG00000034504	7	27838170	27877117	38947	-	lmo1	LIM domain only 1 [Source:ZFIN;Acc:ZDB-GENE-021115-6]	0.4	4.12	5.51	0.03135	0.6467
ENSDARG00000105079	4	7537300	7541187	3887	+	BX649411.2		0.56	2.93	5.5	0.03141	0.6467
ENSDARG00000079848	18	34205450	34239033	33583	+	gmps	guanine monophosphate synthase [Source:ZFIN;Acc:ZDB-GENE-040426-1503]	0.32	5.47	5.5	0.03145	0.6467
ENSDARG00000099900	12	33705368	33716131	10763	-	peo1	progressive external ophthalmoplegia 1 [Source:ZFIN;Acc:ZDB-GENE-030131-5569]	0.59	2.52	5.5	0.03148	0.6467
ENSDARG00000078694	2	256913	270509	13596	+	phlpp1	PH domain and leucine rich repeat protein phosphatase 1 [Source:ZFIN;Acc:ZDB-GENE-131127-271]	0.49	3.54	5.49	0.03149	0.6467
ENSDARG00000015866	16	24063945	24065322	1377	+	apoa2	apolipoprotein A-II [Source:ZFIN;Acc:ZDB-GENE-030131-1046]	0.49	10.04	5.71	0.03153	0.6467
ENSDARG00000107408	21	1117284	1374554	257270	+	CABZ01086137.1		-0.44	5.79	5.53	0.03164	0.6467
ENSDARG00000008372	13	5450551	5808557	358006	-	spred2b	sprouty-related, EVH1 domain containing 2b [Source:ZFIN;Acc:ZDB-GENE-040426-2342]	-0.34	5.42	5.48	0.03166	0.6467
ENSDARG00000060515	14	33184881	33227020	42139	+	zdhhc9	zinc finger, DHHC-type containing 9 [Source:ZFIN;Acc:ZDB-GENE-071004-8]	0.43	3.89	5.47	0.03182	0.6467
[truncated: 10,720 more rows]
[truncated: 9 more columns]

## Sheet: 1d_pathway_analysis_GSEA
Gene sets enriched at 1d WT zebrafish embryos compared to 1d HO lin28b mutant embryos							Gene sets enriched at 1d HO lin28b zebrafish embryos compared to 1d WT embryos
[truncated: 691 more rows]

[truncated: 1 more sheets: 7d_pathway_analysis_GSEA]
